# Supplementary material for: Spatial-temporal differentiation of urban eco-efficiency and its driving factors: A comparison of five major urban agglomerations in China
Source: PLoS One. 2024 Mar 21;19(3):e0300419. doi: 10.1371/journal.pone.0300419 (PMC10956817; doi:10.1371/journal.pone.0300419)
Supplement: S1 Data — (XLS) [file pone.0300419.s001.xls]

## Sheet: Sheet1
Year	Cities	Urban Agglomeration	Labor	Energy input	Land	capital	GDP	CO2	SO2	waste water	energy structure(%)	proportion of secondary industry(%)	innovation level	fiscal level(%)	FDI proportion(%)	population density	environmental pollution control investments	environmental infrastructure investment	environmental pollution control investments per capita	environmental infrastructure investments per capita
2006	01	BTH	5137900	2032718	1226	33715013	7870.28	12884	93755	10170	76.7133	29.43	65.7043	13.3484	0.512086	1.2084	165.5	126.67	435.546	560.27
2006	02	BTH	1950000	3305100	540	18497987	4359.15	10991	232282	22978	91.0646	55.47	8.97446	8.97471	0.900268	1.9136	40.8	17.9	275.803	690.96
2006	03	BTH	871100	811100	175	10994463	2026.63	8217	209879	24196	92.0578	48.45	1.99793	3.68707	0.245868	5.43738	23.3633	14.9564	140.236	226.392
2006	04	BTH	751600	2446642	209	7654807	2362.14	13425	296038	28713	94.8552	57.29	0.767697	3.82779	0.248619	3.56651	27.2311	17.4324	210.35	339.582
2006	05	BTH	283600	413101	83	2118529	552.051	1800	52802	5508	92.825	38.76	0.591746	5.25055	0.482116	3.44618	6.36412	4.07409	128.97	208.204
2006	06	BTH	593600	629798	102	5995223	1359.46	10972	198324	12417	94.2323	50.3	0.84731	3.73415	0.131722	8.46081	15.672	10.0327	100.721	162.6
2006	07	BTH	328900	319989	51	4078202	790.93	4353	130508	9171	92.2446	57.3	0.33624	3.20997	0.208271	16.5358	9.11794	5.837	75.417	121.75
2006	08	BTH	651300	358200	100	5784486	1199.95	2215	70186	16071	86.0078	48.8	0.895347	3.47555	0.120497	12.7381	13.8332	8.85557	75.2593	121.496
2006	09	BTH	354200	389217	77	2238403	484.166	3343	156231	7674	91.9709	44.72	0.14937	5.07797	0.107771	5.42861	5.58154	3.57311	74.711	120.611
2006	10	BTH	237700	264745	77	2305131	427.997	1970	66727	7057	74.0233	50.94	0.41266	4.80017	0.306615	8.6153	4.934	3.15858	80.5394	130.02
2006	11	BTH	462200	119193	42	4582035	1281.67	1324	27748	7469	87.7644	53.4	0.414827	2.75667	0.127538	17.9469	14.7752	9.4586	124.538	201.05
2006	12	BTH	248600	100062	54	4600816	729.872	1133	48255	5498	91.3671	54.09	0.493446	3.91106	0.425159	7.31493	8.41406	5.3864	118.124	190.695
2006	13	BTH	214400	130112	44	2679840	546.987	1020	68982	6566	94.9619	52.97	0.326997	2.56282	0.223054	11.6947	6.30573	4.03672	92.7146	149.675
2006	14	YRD	3325200	6561000	860	39250884	10366.4	20200	374327	48336	81.9719	48.64	28.6311	2.5732	0.748254	0.740695	94.3	50.6	283.399	495.387
2006	15	YRD	964400	1799519	575	16135518	2773.78	5335	145751	43182	37.9242	49.78	8.71624	2.49427	0.58802	1.08401	36.0659	20.5934	400.105	646.983
2006	16	YRD	586700	1529740	198	14749380	3300.59	6154	141992	53751	96.7037	60.47	2.08166	15.4836	0.715636	2.43225	42.9158	24.5046	609.948	986.307
2006	17	YRD	365000	1351918	108	9515629	1569.46	4252.23	83847	27300	88.7533	61.08	1.31929	6.47781	0.561011	3.77165	20.4068	11.6522	313.111	506.311
2006	18	YRD	1140900	1352661	215	21069898	4820.26	10307	228962	73227	74.2661	66.6	2.86355	4.55567	1.27057	3.4738	62.6752	35.7872	530.029	857.075
2006	19	YRD	572100	489894	59	10488974	1758.34	3106	97498	15376	86.9006	56.1	0.987609	7.28812	1.04045	8.6684	22.8627	13.0545	195.507	316.142
2006	20	YRD	488300	147732	72	6675000	1174.26	1557	39121	9124	83.4405	44	0.33128	5.39334	0.161041	11.2862	15.2683	8.71809	126.274	204.189
2006	21	YRD	354000	240349	70	5332998	1100.16	2201	89442	12594	83.9167	56.31	0.391405	4.76581	0.570259	5.51481	14.3048	8.16794	199.519	322.629
2006	22	YRD	327100	523530	90	4785412	1021.52	3239	86405	10320	81.3447	60.59	0.432655	3.77088	0.68363	3.27935	13.2823	7.58409	289.009	467.337
2006	23	YRD	327500	219944	50	5325636	1002.28	1253	42318	18352	86.1268	57.97	0.523263	5.37392	0.555141	7.58971	13.0321	7.44125	170.994	276.503
2006	24	YRD	1293200	1976054	327	14607422	3441.51	5329	121189	76539	88.349	50.87	7.48436	5.70446	0.58204	2.23152	30.7182	12.6748	281.8	535.855
2006	25	YRD	954200	1368100	215	15027686	2874.44	5473	211263	15827	69.8616	54.77	2.51225	3.66406	0.943519	2.38066	25.6567	10.5864	277.421	527.528
2006	26	YRD	950100	612575	153	6455524	1837.5	1987	70834	11409	78.3774	54.3	1.37733	8.51125	0.223685	6.03413	16.4012	6.76739	134.043	254.888
2006	27	YRD	687200	398547	66	8002118	1346.65	3154	109760	16291	81.9985	58.8	0.291354	8.671	0.997412	5.06271	12.0199	4.95961	218.049	414.63
2006	28	YRD	267600	322925	71	4797505	761.015	1892	57187	9862	92.347	54.83	0.231388	6.86638	1.01004	3.67702	6.79268	2.80277	157.257	299.032
2006	29	YRD	631800	318919	83	7657451	1677.63	3397	71156	27867	82.1366	60.31	0.690402	5.75959	0.622431	5.57561	14.9742	6.17858	209.109	397.629
2006	30	YRD	470400	157225	68	5069496	1234.7	1340	34050	8911	87.0306	53.14	0.550695	6.16699	0.430402	9.43577	11.0207	4.5473	147.532	280.538
2006	31	YRD	106300	107693	34	2189878	335.198	515	27635	1755	73.8415	39.71	0.0876197	6.39765	0.111365	2.84766	2.99191	1.23451	181.798	345.696
2006	32	YRD	428700	346236	114	6237376	1463.31	1960	75494	4892	79.7069	52.58	0.677535	6.08237	0.269858	5.52356	13.0612	5.38925	140.972	268.065
2006	33	YRD	455200	281825	225	8167825	1073.76	1498	27206	5502	86.5768	44.83	2.25457	5.77841	0.476352	2.00087	9.13465	6.42763	135.728	174.71
2006	34	YRD	220000	173908	117	2866237	479.719	1316	38189	3509	57.4224	53.2	0.100024	6.53889	0.641907	1.92922	4.08105	2.87164	127.066	163.56
2006	35	YRD	150300	440207	68	2622499	428.9	2893	51969	9007	94.6734	64.82	0.195893	4.12222	0.129206	1.83846	3.64872	2.56744	212.641	273.712
2006	36	YRD	111400	299831	36	923347	243.63	1274	45059	4397	79.1351	61.67	0.0770051	7.00403	0.3298	2.05517	2.0726	1.45839	181.178	233.214
2006	37	YRD	237700	181800	55	2109314	494.21	1323	25209	3633	23.5557	41.12	0.145402	5.40839	0.104599	10.4757	4.20432	2.95839	54.37	69.9853
2006	38	YRD	195100	53482	39	1494282	372.29	961	18471	2853	95.7757	37.97	0.154258	4.54937	0.0741587	11.1421	3.16713	2.22856	54.0478	69.5707
2006	39	YRD	67400	73500	19	910421	130.09	501	25550	1506	90.8119	36.88	0.0259688	3.70238	0.340987	7.02043	1.1067	0.778731	62.4163	80.3426
2006	40	YRD	123100	40739	24	1922932	287.88	324	10555	6373	88.1717	37.39	0.0445063	2.16291	0.245378	11.2176	2.44904	1.72328	69.7897	89.8337
2006	41	MYR	592100	414303	109	6430198	1183.9	1418	32799	9942	78.0489	52.81	1.2247	5.4015	0.901705	4.12907	9.20981	5.88936	114.799	204.762
2006	42	MYR	158100	51033	70	941007	224.776	629	50781	5199	43.8744	52.65	0.0788221	3.68121	0.264166	2.19002	1.74858	1.11816	64.5828	115.193
2006	43	MYR	130100	232065	60	1447814	265.494	1380	52219	1496	87.9476	57.74	0.0963816	5.78328	0.267077	3.13141	2.06534	1.32072	64.3931	114.855
2006	44	MYR	364000	168836	68	2551300	506.22	1253	93099	6154	87.8521	50.09	0.146043	4.36969	0.752875	7.04011	3.938	2.51822	47.3296	84.4196
2006	45	MYR	648000	263690	51	1025000	214.271	1504	50700	5267	89.6405	55.71	0.0550622	5.22374	0.403961	3.17933	1.66686	1.0659	81.7026	145.729
2006	46	MYR	89900	11487	22	731024	143.208	528	52181	6204	79.9639	49.4	0.183338	5.2351	0.534292	4.4952	1.11405	0.712397	58.7069	104.713
2006	47	MYR	216800	45013	38	1500000	3517803	943	57620	9563	80.3103	36.15	0.0605026	5.4284	0.616872	12.6494	2.73658	1.74995	33.2092	59.2336
2006	48	MYR	257100	24030	32	2027335	439.72	1601	89947	1675	79.9151	41.99	0.129195	5.17909	0.570624	16.6282	3.42068	2.18741	35.8651	63.9709
2006	49	MYR	202800	59045	34	1586400	313.561	294	22500	7168	85.9365	40.4	0.102186	5.88358	0.391635	10.2715	2.43926	1.55983	35.3472	63.0472
2006	50	MYR	305400	69386	24	3183146	451.428	595	36923	4721	84.0869	42.44	0.163969	4.87912	0.411173	18.6215	3.51176	2.24565	31.43	56.0603
2006	51	MYR	1538900	1133310	425	13252827	2590.76	8021	132613	24822	91.1487	45.53	9.63706	2.24029	0.777484	2.22125	23.0253	13.1043	143.329	246.845
2006	52	MYR	303700	493449	61	1380527	401.03	2076	86160	8818	90.2062	51.3	0.158213	2.50464	0.653011	4.2972	3.56414	2.02845	73.9481	127.355
2006	53	MYR	417300	336728	71	3235450	694.91	1668	40512	9784	90.1631	50.98	0.42634	3.48367	0.331563	3.65733	6.17599	3.51493	83.322	143.499
2006	54	MYR	411600	150377	93	2004951	675.184	2176	83868	11158	84.4547	39.98	0.300306	3.70945	0.0634329	6.27437	6.00067	3.41515	54.0804	93.1384
2006	55	MYR	153600	279263	46	720489	168.33	1395	41880	2488	94.7541	47.37	0.144531	3.70442	0.193441	2.34829	1.49603	0.851432	75.9747	130.845
2006	56	MYR	222900	178120	45	1277409	348.73	1392	57925	5430	90.2161	36.25	0.193333	3.21903	0.269973	6.47451	3.09933	1.76392	58.1774	100.194
2006	57	MYR	404700	30054	32	1444975	404.15	1446	48319	6565	82.7214	37.58	0.0675226	3.3515	0.235544	18.0875	3.59187	2.04424	41.844	72.0647
2006	58	MYR	363500	226929	63	1496604	438.07	1092	36280	6089	90.5016	31.64	0.306253	3.00956	0.175555	10.1311	3.89333	2.21581	33.6391	57.934
2006	59	MYR	327900	23800	27	1928906	391.19	910	11184	3623	67.9294	30.94	0.0992019	2.99187	0.201716	27.9353	3.47669	1.97868	26.2153	45.1486
2006	60	MYR	200800	38750	31	1038318	234.15	656	32259	2683	87.379	38.53	0.158472	3.0659	0.0537212	9.22892	2.081	1.18436	40.2161	69.2611
2006	61	MYR	771000	200408	155	10898081	1798.96	2310	48340	4073	71.0808	42.25	4.15773	6.29373	0.59348	3.66553	12.5796	6.68815	56.4511	136.423
2006	62	MYR	302000	348730	86	2032466	605.265	2033	80841	8991	91.7275	50.48	0.977559	2.1992	0.307648	4.06235	4.23245	2.25025	34.1443	82.5154
2006	63	MYR	261600	340063	67	2187600	422.078	2257	79030	9029	69.4155	43.33	0.706921	7.10949	0.425611	3.54808	2.95147	1.5692	32.0411	77.4326
2006	64	MYR	435300	203563	95	1776566	672.07	1970	74965	7263	58.886	37.97	0.388437	4.68642	0.29186	6.70674	4.69959	2.49862	20.9595	50.6522
2006	65	MYR	304000	226230	78	2390276	733.402	2016	69992	11147	85.8932	46.36	0.793143	3.39883	0.134926	3.46984	5.12847	2.72664	29.5162	71.3309
2006	66	MYR	296900	52942	65	1961080	723.837	1265	58123	8800	70.5145	40.18	0.316654	3.95941	0.191101	8.38953	5.06159	2.69108	27.8181	67.227
2006	67	MYR	218700	62206	45	1292443	336.21	935	74107	6644	85.9773	28.56	0.138639	3.89923	0.11701	9.61417	2.35102	1.24996	16.7931	40.5832
2006	68	MYR	223600	205403	41	1157569	359.116	3352	91904	17345	96.0405	46.16	0.238635	3.57744	0.219536	8.07932	2.5112	1.33512	19.2967	46.6337
2006	69	PRD	2071600	1964200	780	16963824	6073.83	6501	124765	20445	63.8641	39.68	9.70965	3.72945	0.513912	2.42378	36.6425	14.2915	250.88	526.633
2006	70	PRD	1862100	2790275	720	12736693	5813.56	2960	42380	6295	76.2496	53.19	13.5758	7.20308	0.599688	1.11545	35.0724	13.6791	220.214	462.26
2006	71	PRD	520500	458670	108	2571608	747.703	1499	29509	3434	68.6586	53.42	0.880329	5.86391	1.04906	0.341157	4.51078	1.75932	164.013	344.287
2006	72	PRD	525600	2790500	140	9098300	2928.16	4373	133704	22491	84.969	60.4	1.37268	7.71246	0.38968	2.859	17.6651	6.88985	149.46	313.739
2006	73	PRD	377300	479047	109	2792478	941.877	4566	37092	12127	84.11	52.82	0.440177	4.52031	0.752744	3.50557	5.6822	2.2162	71.1192	149.289
2006	74	PRD	263000	111213	49	2169395	516.095	712	23433	7443	75.075	25.17	0.174747	3.64206	1.33804	7.46676	3.11352	1.21435	44.6034	93.6289
2006	75	PRD	672900	473434	94	3087813	934.96	1099	12203	6204	80.2184	57.06	0.257868	2.63014	1.29678	3.9035	5.64048	2.19993	79.3046	166.472
2006	76	PRD	208000	3686266	119	7054511	2626.51	3716	138383	24134	94.25	56.67	0.373289	2.94419	0.561462	5.51152	15.8453	6.18008	120.474	252.893
2006	77	PRD	253200	997805	36	3469510	1036.32	1638	27444	9544	88.6899	61.28	0.383691	4.10393	0.739717	6.75267	6.25194	2.43841	131.141	275.284
2006	78	CCQ	2197400	1810000	631	24518351	3491.57	9293	672851	85347	78.8049	41.01	3.61734	5.94487	0.169768	4.50956	196.912	107.302	414.776	600.051
2006	79	CCQ	1392500	401282	397	18995781	2750.48	3382	87264	23599	46.6826	42.45	8.00766	9.7725	0.612279	3.3553	22.5033	9.96032	116.671	208.094
2006	80	CCQ	193600	154168	44	747474	319.999	481	35171	2782	59.9638	42.81	0.252544	8.36372	0.015696	6.27392	2.6181	1.15881	58.9922	105.219
2006	81	CCQ	237400	125799	44	1215596	331.115	853	31602	9369	30.3831	38.58	0.344584	3.06876	0.0266049	9.81166	2.70905	1.19907	40.1425	71.5982
2006	82	CCQ	221000	116248	40	1234381	539.204	764	22061	6053	48.7046	51.17	0.635394	7.53317	0.110739	9.17508	4.41154	1.95262	74.8578	133.516
2006	83	CCQ	315600	105475	80	1813487	560.84	1284	72034	7490	75.5757	40.82	0.67102	3.89049	0.231405	6.17111	4.58857	2.03097	58.1006	103.628
2006	84	CCQ	182000	18913	49	1103716	240.94	299	8410	2588	88.7942	36.11	0.104799	3.90603	0.128566	7.28286	1.97127	0.872516	34.4121	61.3775
2006	85	CCQ	234000	27973	30	921835	301.288	1578	138465	6196	69.5237	43.91	0.16229	2.70302	0.0200914	13.2066	2.46501	1.09105	38.2344	68.1948
2006	86	CCQ	293400	241312	46	1670811	366.435	1343	74348	7408	94.0343	52.39	0.139431	2.31375	0.0863337	7.31434	2.99802	1.32697	54.1892	96.6517
2006	87	CCQ	247900	74932	57	1672218	396.461	285	7202	2702	82.3031	33.74	0.295831	2.97216	0.0224295	10.8744	3.24368	1.4357	32.1533	57.3485
2006	88	CCQ	120900	286316	39	1597186	280.829	1160	22744	9004	97.1041	46.15	0.149145	4.37449	0.0750407	8.04934	2.29763	1.01697	47.6265	84.9467
2006	89	CCQ	306000	212156	35	1869292	428.068	1417	135489	9216	93.3273	48.77	0.232377	2.71785	0.0277271	13.3998	3.50228	1.55016	46.9013	83.6532
2006	90	CCQ	107300	5589	20	1365869	281.11	1305	31169	1239	89.94	37.18	0.0385888	2.8899	0.0166856	18.7572	2.29992	1.01798	39.0309	69.6156
2006	91	CCQ	252000	48521	20	2260772	400.397	1135	104691	4404	83.8957	33.77	0.0645242	4.03194	0.00478751	29.7122	3.27589	1.44996	36.0706	64.3355
2006	92	CCQ	89500	34475	19	1110445	148.909	247	2724	1957	91.4144	44.96	0.166357	3.19812	0.00806556	9.5114	1.21831	0.539245	49.398	88.1062
2006	93	CCQ	140400	32877	24	960659	300.104	350	20648	2859	74.7403	36.41	0.0618906	3.59163	0.0135378	24.9264	2.45533	1.08677	35.7496	63.763
2007	01	BTH	5443800	2754756	1289	39665657	9353.32	13944	82909	9134	73.352	27.84	84.7514	14.1946	0.578367	1.20985	185.3	135.98	812.252	1061.24
2007	02	BTH	2002200	3809000	572	23886353	5050.4	12057	224775	21444	92.2308	57.08	13.6636	9.56718	0.947609	1.85139	59.8	20.08	169.028	385.27
2007	03	BTH	862800	855256	187	13901235	2360.72	7947	197227	25734	92.4393	48.35	2.50673	3.81784	0.24365	5.16076	29.5279	15.1335	154.978	242.091
2007	04	BTH	771100	3063112	209	10367895	2779.42	14793	287076	26571	94.6553	58.02	0.939777	3.95302	0.214509	3.5882	34.7649	17.8175	239.324	373.846
2007	05	BTH	280900	480602	87	2523960	683.578	2271	54993	5652	93.4435	37.76	0.66887	5.89183	0.482456	3.21368	8.55018	4.38209	145.717	227.623
2007	06	BTH	574500	312185	104	8059255	1608.13	11812	191039	12260	92.5826	52.1	0.979614	3.88492	0.127654	8.3568	20.1145	10.309	115.437	180.323
2007	07	BTH	329400	392733	70	5204396	890.749	4446	121929	9327	89.7871	57.95	0.32458	3.22509	0.206858	15.1545	11.1415	5.71016	85.5923	133.703
2007	08	BTH	655800	376075	103	6507082	1375.18	2426	67089	13316	91.5723	48.95	1.05893	3.58849	0.147955	12.5184	17.2007	8.81562	82.2566	128.493
2007	09	BTH	333700	483023	77	2900620	566.319	3178	159865	5999	92.0359	44.37	0.166977	5.01406	0.0725783	5.42995	7.08351	3.6304	85.4595	133.496
2007	10	BTH	241800	340751	81	3002795	553.541	2425	86825	7592	94.2062	52.46	0.400754	5.71254	0.0267292	7.33313	6.92367	3.54848	93.6365	146.269
2007	11	BTH	455100	117696	43	6186885	1465.38	1502	26827	6906	89.4241	53.38	0.531415	2.90816	0.106237	17.6135	18.329	9.39387	137.695	215.092
2007	12	BTH	257100	126897	54	6859078	883.931	1441	43125	5471	92.1098	55.85	0.529276	4.18391	0.431596	7.37499	11.0562	5.66646	135.252	211.276
2007	13	BTH	211700	145323	44	1972831	558.384	954	58421	4710	95.4285	51.88	0.397384	2.22126	0.155598	11.7383	6.98425	3.57953	95.5257	149.22
2007	14	YRD	3672600	7059000	886	44586098	12188.9	21701	364416	47570	81.943	48.51	42.3525	2.66283	0.685572	0.739709	123	68.32	281.619	524.835
2007	15	YRD	974900	1987688	577	18679578	3283.73	5961	138352	40416	37.3694	49.03	11.7647	2.56152	0.547668	1.04067	40.1593	20.3169	342.365	599.595
2007	16	YRD	627600	1741188	203	16742189	3858.54	6725	116586	45303	95.6302	59.65	2.98482	15.2037	0.833875	2.39644	47.1891	23.8733	538.182	942.535
2007	17	YRD	366300	1455628	113	12039417	1881.28	4101.93	72231	31962	92.9856	60.37	1.84303	6.69231	0.797376	3.12534	23.0076	11.6397	329.937	577.829
2007	18	YRD	1260200	1590004	228	23663595	5700.85	11491	228962	73227	76.4658	65.39	3.63987	4.97143	1.26645	2.6829	69.7201	35.272	585.044	1024.61
2007	19	YRD	599600	566651	61	12657961	2111.88	3596	87281	15692	87.3307	56.02	1.36396	7.57469	1.46443	29.6278	25.8278	13.0665	169.468	296.794
2007	20	YRD	502200	171693	100	8263133	1371.26	1468	35688	9319	89.2029	45.66	0.39842	6.43925	0.276957	10.5488	16.7702	8.48418	108.744	190.447
2007	21	YRD	364700	288272	72	7178802	1311.89	2296	88007	9067	83.6231	56.41	0.652316	5.67405	0.691708	4.86686	16.0441	8.11685	178.54	312.683
2007	22	YRD	348000	597150	94	5880163	1206.69	3161	76478	9782	84.0264	60.56	0.594692	4.15923	0.715052	2.85319	14.7575	7.46594	282.778	495.237
2007	23	YRD	339400	251681	56	7039705	1201.82	1593	41500	15570	87.5271	58.42	0.785267	5.72815	0.656653	7.73576	14.698	7.43583	147.989	259.178
2007	24	YRD	1528200	2199196	345	16841298	4100.17	5741	118474	75359	93.2836	50.4	11.7141	6.13335	0.655341	2.13307	38.7854	14.3467	191.063	463.053
2007	25	YRD	1047300	1626751	221	15975361	3435	6478	160247	17726	68.793	55.09	3.48576	4.41444	0.845444	2.22541	32.4933	12.0192	189.523	459.322
2007	26	YRD	1017300	649078	164	7370316	2158.91	2229	55483	10609	78.6845	54.77	1.82953	8.75747	0.251825	5.58062	20.4221	7.5541	89.8266	217.7
2007	27	YRD	722100	478768	72	9000134	1585.31	3220	115055	15759	86.2014	59.94	0.454419	8.95408	0.907275	4.6519	14.9962	5.54707	148.076	358.871
2007	28	YRD	292100	355747	72	4583411	892.024	1956	49512	10326	93.6194	57.18	0.291218	7.00835	0.99475	3.68193	8.43806	3.12122	108.746	263.552
2007	29	YRD	707900	340939	90	8433749	1972.05	3617	68950	29043	81.8737	60.55	1.04266	6.05555	0.579318	5.24452	18.6545	6.90028	141.94	344.001
2007	30	YRD	402900	176953	68.79	5409475	1465.67	1707	38078	11812	85.4148	53.94	0.828011	6.54288	0.413162	6.62121	13.8644	5.12843	99.8368	241.961
2007	31	YRD	115000	120666	49	2796374	408.37	582	26557	1687	76.5697	41.62	0.12306	6.59646	0.149255	2.02831	3.86296	1.4289	127.731	309.565
2007	32	YRD	500100	400980	114	7276442	1721.84	2298	65624	5292	81.5502	53.46	0.914894	6.07253	0.282606	4.80554	16.2877	6.02479	95.8519	232.303
2007	33	YRD	480700	311927	225	13104272	1334.61	1526	24667	5054	84.264	47.54	2.99061	5.88472	0.672459	2.05675	14.94	8.22242	138.895	197.392
2007	34	YRD	237900	266404	118	4357781	582.301	1321	34100	5977	64.3981	56.36	0.16221	7.01833	0.712751	1.93177	6.51843	3.58751	125.977	179.033
2007	35	YRD	152100	531789	70	3313371	532.1	3182	50687	9558	96.7062	64.19	0.207784	4.6886	0.201399	1.82768	5.95646	3.27822	203.587	289.328
2007	36	YRD	115600	331949	45	1187004	286.9	1316	44237	4464	83.0758	66.96	0.101671	7.29189	0.410582	1.61487	3.21163	1.76757	200.69	285.211
2007	37	YRD	241900	207252	63	3260880	587.661	1362	29522	4675	24.8215	42.27	0.166401	5.92417	0.116975	9.00747	6.57843	3.62053	52.1329	74.0888
2007	38	YRD	191600	110705	43	2367487	435.554	965	19403	3687	80.1157	38.65	0.15352	4.96514	0.349405	10.1822	4.87571	2.68341	50.8998	72.3364
2007	39	YRD	70000	74953	25	1398545	158.009	525	27931	2307	90.8946	38.07	0.0511625	4.19736	0.425167	4.99996	1.76879	0.973481	59.9028	85.1311
2007	40	YRD	117400	54600	27	2926775	332.648	450	9631	5344	91.3561	39.35	0.0771835	2.63074	0.292935	9.88422	3.72374	2.04941	67.0562	95.2972
2007	41	MYR	626000	463725	109	8198948	1389.89	1398	27085	10475	82.0745	54.27	1.50245	6.33098	0.887611	4.15654	10.903	4.36359	129.99	203.279
2007	42	MYR	164400	91740	72	1116683	261.852	659	48434	5276	45.2469	54.09	0.0957704	4.09845	0.264174	2.30069	2.05409	0.822089	72.539	113.437
2007	43	MYR	135600	235919	41	2093314	316.276	1419	39994	1588	90.3243	59.64	0.119308	5.75282	0.240457	4.45233	2.48102	0.992955	72.35	113.141
2007	44	MYR	337100	190784	80	3583027	592.561	1343	89264	6099	86.208	51.93	0.161183	4.31835	0.67447	5.86827	4.64834	1.86036	53.6406	83.8834
2007	45	MYR	663200	410373	44	1570000	280.771	1690	55501	4955	94.5387	58.87	0.0944829	5.29375	0.580294	3.38639	2.20251	0.881487	95.3822	149.159
2007	46	MYR	76400	12498	24	950341	220.202	640	62783	6595	75.8373	52.95	0.191147	5.14355	0.563096	4.51465	1.72737	0.691328	65.7487	102.818
2007	47	MYR	202800	53170	38	1992690	406.005	922	53805	10187	81.9958	39.63	0.0757076	5.96565	0.618284	12.6649	3.1849	1.27466	37.344	58.3987
2007	48	MYR	262500	29430	32	2590358	508.856	1602	87842	1946	80.9505	46.58	0.156258	5.22753	0.536705	15.6289	3.99172	1.59756	41.1645	64.3731
2007	49	MYR	208200	79146	42	2260500	367.923	312	17992	10835	87.1293	44.3	0.162101	5.8312	0.374058	8.31691	2.88616	1.1551	40.7715	63.7585
2007	50	MYR	322400	80539	26	4050000	528.124	728	45060	3746	88.3397	44.46	0.185692	4.96461	0.411849	18.7479	4.14286	1.65806	35.2298	55.0925
2007	51	MYR	1595800	1385179	451	17327895	3141.9	8239	128281	22811	89.7582	46.15	12.7188	2.24825	0.772527	2.04201	21.6453	12.8559	151.232	265.726
2007	52	MYR	311000	504976	62	1798500	466.68	2371	93950	8018	90.0145	53	0.173676	2.83283	0.598459	4.15094	3.21507	1.90954	80.1103	140.76
2007	53	MYR	338500	447599	73	3903588	820.9	1801	36832	9991	88.102	51.04	0.450287	3.82363	0.285361	3.51524	5.65537	3.35892	86.9489	152.776
2007	54	MYR	428100	158849	93	2657652	785.45	1982	78116	11911	83.4551	43.06	0.34079	3.90353	0.137503	6.28281	5.41115	3.21387	59.0838	103.814
2007	55	MYR	148000	308877	46	1050060	208.707	1536	37574	3030	94.6317	50.25	0.175201	3.93842	0.394047	2.28549	1.43783	0.853979	82.7861	145.461
2007	56	MYR	245700	214737	45	1532525	420.079	1473	50572	7690	90.5896	36.59	0.225974	3.05338	0.254925	6.5106	2.89403	1.71886	60.2067	105.787
2007	57	MYR	458800	35850	32	1959294	480.8	1563	46325	6437	89.3301	38.24	0.0971874	3.84049	0.235952	17.9453	3.31234	1.96732	43.8133	76.9832
2007	58	MYR	368900	279380	63	2107450	519.63	1151	34646	5616	92.1134	32.36	0.35808	2.91755	0.199466	10.2227	3.57985	2.1262	34.4053	60.4525
2007	59	MYR	359100	23222	27	2584957	473.74	1063	10236	3666	71.0916	32.26	0.151407	3.14982	0.240855	27.9869	3.26371	1.93843	27.1924	47.779
2007	60	MYR	201500	56027	31	1383826	286.74	720	30011	2763	88.7539	40.79	0.173208	2.93551	0.263805	9.30829	1.97542	1.17327	42.4123	74.5214
2007	61	MYR	816200	167545	181	14451811	2190.25	2302	49538	4377	75.0087	43.97	5.72165	6.75917	0.668487	3.55192	14.9157	7.95429	104.031	195.67
2007	62	MYR	309000	362626	90	2886632	751.263	2083	75686	8508	90.6013	51.51	1.16566	2.17831	0.320256	3.93818	5.11613	2.72834	61.4403	115.562
2007	63	MYR	281700	423436	67	2642300	526.81	2299	72440	11133	13.6145	45.56	0.859618	7.38397	0.441388	3.59344	3.5876	1.9132	57.4585	108.072
2007	64	MYR	435300	223608	95	2278986	820.866	2333	70741	6779	63.9008	40.48	0.3972	4.90519	0.303704	6.75011	5.59013	2.98112	37.3899	70.3258
2007	65	MYR	386000	377949	79	3194862	915.838	2089	69974	11044	82.3525	47.86	0.927953	3.72388	0.0983635	5.5626	6.23689	3.32602	53.2797	100.213
2007	66	MYR	319200	33100	72	2319565	864.085	1305	65625	12504	74.9851	41.86	0.39537	3.97639	0.209205	7.64349	5.88445	3.13807	49.5879	93.2689
2007	67	MYR	227200	59137	49	1949433	417.625	967	73185	6100	85.7921	30.4	0.151205	4.19832	0.12287	4.72726	2.84404	1.51668	30.0472	56.5151
2007	68	MYR	229700	237117	44	1196852	423.352	3370	88253	14830	96.0371	47.98	0.240107	3.56388	0.251395	7.6981	2.88304	1.53748	34.687	65.2421
2007	69	PRD	2236900	2210627	844	18633437	7109.18	6686	100900	21103	66.245	40.01	12.7944	4.05231	0.481309	1.14049	34.3635	14.9848	148.472	380.673
2007	70	PRD	1950800	3331541	764	13450037	6801.57	3550	37996	9204	80.4853	52.46	20.0429	7.03153	0.562306	1.11463	32.8766	14.3364	163.413	418.982
2007	71	PRD	535200	543802	118	3450467	895.901	1689	32071	5446	39.1603	55.31	1.22078	5.69087	1.10223	0.648323	4.3305	1.88839	122.789	314.824
2007	72	PRD	546500	3127889	145	10896883	3605.11	4607	132609	29042	89.9997	62.92	2.03598	8.06002	0.388299	0.685797	17.426	7.59891	118.194	303.042
2007	73	PRD	417800	545237	109	3244700	1107.07	4094	54314	14384	84.5249	54.64	0.649275	4.73644	0.719829	3.08763	5.35124	2.3335	53.9675	138.369
2007	74	PRD	264100	154951	68	2947859	592.218	968	30468	10480	71.9025	28.95	0.205104	3.94556	1.3017	5.42465	2.86259	1.24828	32.9203	84.4056
2007	75	PRD	761800	558433	101	4869094	1104.98	1304	16458	8727	73.3799	58.34	0.34942	2.78661	1.11789	2.98674	5.3411	2.32908	58.9252	151.081
2007	76	PRD	214700	3956118	75	8412074	3151.91	4387	119745	91260	92.7995	58.15	0.522134	3.06636	0.688324	8.75629	15.2353	6.64364	92.8667	238.105
2007	77	PRD	261200	1110715	86	3992242	1238.05	1645	34978	14477	91.4003	61.61	0.41192	4.53604	0.693997	3.28536	5.98432	2.60957	98.9609	253.73
2007	78	CCQ	2296700	2066928	667	31615147	4122.51	10061	682922	67243	83.0848	42.99	4.60947	6.03465	0.199337	4.27271	209.385	93.1219	382.827	702.531
2007	79	CCQ	1463800	336503	408	23947005	3324.17	3445	119236	24247	48.3989	44.05	10.4122	8.90878	0.671258	2.7182	32.1641	16.743	91.1518	205.939
2007	80	CCQ	209600	207780	50	1058999	394.154	596	37538	2522	64.2482	46.11	0.306873	9.09953	0.0209063	5.62388	3.81377	1.98525	41.2104	93.1065
2007	81	CCQ	255400	128968	48	1558350	403.897	1010	42480	10430	81.7211	41.74	0.391202	3.13373	0.0596771	9.20598	3.90804	2.03432	28.315	63.9719
2007	82	CCQ	222300	136095	40	1648724	648.397	944	20321	5395	50.7039	54.04	0.742473	7.75508	0.112666	9.57733	6.27379	3.26581	50.9699	115.156
2007	83	CCQ	334400	105370	80	2351724	673.497	1377	47305	9014	72.4883	43.75	0.760913	4.22983	0.258576	6.65007	6.51665	3.39223	38.1758	86.2503
2007	84	CCQ	186700	35463	49	1651900	304.945	343	8916	2715	90.0752	39.65	0.0976084	4.25469	0.139827	7.27172	2.9506	1.53593	24.4873	55.3239
2007	85	CCQ	231200	30576	33	1143354	374.611	1685	126047	6389	74.1	47.96	0.159553	3.06983	0.0191843	12.0162	3.62468	1.88682	27.5147	62.1637
2007	86	CCQ	290800	298167	48	2034669	452.973	1510	78598	7782	89.8858	54.68	0.195385	2.60816	0.116392	7.01725	4.3829	2.28151	39.3962	89.0075
2007	87	CCQ	254000	118492	61	2008178	508.129	405	9666	1417	78.2729	38.94	0.324179	2.9503	0.0765019	10.1807	4.91658	2.55931	23.1184	52.2313
2007	88	CCQ	127900	357065	39	2116493	343.75	1201	25151	9972	95.7718	48.82	0.169988	4.71887	0.0655916	7.82518	3.32607	1.73138	33.3232	75.287
2007	89	CCQ	313800	228795	45	2184972	529.045	1560	120854	11913	93.1785	51.17	0.258357	2.83673	0.0275891	9.73413	5.11895	2.66466	34.6197	78.216
2007	90	CCQ	110100	6575	20	1647553	338.833	1427	33476	2421	91.9299	38.55	0.0323929	3.03894	0.00729253	18.7832	3.27849	1.70661	27.0982	61.2229
2007	91	CCQ	253700	82760	20	3066000	510.422	1476	136675	3852	89.5145	37.37	0.0546026	4.35793	0.00774231	29.8831	4.93876	2.57086	25.5374	57.6966
2007	92	CCQ	92500	38060	20	1418557	176.75	267	3592	2101	81.9749	46.35	0.190095	3.38231	0.00859584	9.4697	1.71021	0.890246	35.5902	80.4087
2007	93	CCQ	142000	43617	26	1251696	373.967	378	22593	3383	75.1615	41.17	0.0755154	3.72193	0.0115627	25.0435	3.61844	1.88357	25.5266	57.672
2008	01	BTH	5702600	2703767	1311	38485466	10488	13796	57783	8367	78.1888	26.83	106.488	15.9584	0.541596	1.22577	152.9	119.03	846.179	1153.09
2008	02	BTH	2006100	3921400	641	34041057	6354.38	12944	209844	20433	93.0952	57.27	17.7583	10.7009	1.04502	1.70828	68.1	35.3	183.378	546.114
2008	03	BTH	847600	847131	191	17310339	2838.37	7936	170950	20957	92.8425	49.12	2.99941	4.06113	0.138585	5.0983	36.9244	20.5096	155.41	303.231
2008	04	BTH	778400	3354140	213	13621892	3561.19	15818	272076	29365	94.4914	57.42	1.03562	4.28896	0.231092	3.57271	46.3276	25.7326	242.093	472.364
2008	05	BTH	283100	502023	87	3035755	808.953	2739	48373	4788	95.9762	38.87	0.746027	6.09249	0.497544	3.36786	10.5237	5.84537	149.557	291.811
2008	06	BTH	559500	334125	104	10489717	1990.36	13309	168816	9921	88.3641	52.58	0.977233	4.31923	0.103331	8.40095	25.8927	14.3821	117.992	230.222
2008	07	BTH	334300	428486	70	6034633	989.004	4478	108325	9983	87.1726	56.48	0.406877	3.52009	0.169116	14.9207	12.866	7.14639	83.1957	162.328
2008	08	BTH	681400	486195	129	8046676	1580.89	2667	60278	12451	93.8014	49.68	1.35323	3.74382	0.126725	8.39196	20.5658	11.4233	81.4328	158.889
2008	09	BTH	327100	499799	80	4103099	720.37	3287	132931	6880	92.8707	44.91	0.181337	6.0872	0.0836631	5.10823	9.37131	5.20528	86.6702	169.108
2008	10	BTH	248300	359205	84	3903663	714.941	2982	83896	7985	94.8466	56.32	0.439292	5.90231	0.0200527	7.19146	9.30068	5.16605	104.985	204.843
2008	11	BTH	461700	158911	44	7924329	1716.16	1747	25641	7006	90.1072	51.83	0.613875	3.22109	0.106634	17.2764	22.3256	12.4007	135.935	265.232
2008	12	BTH	270800	137106	56	9263358	1051.49	1800	34218	5706	91.6619	56.65	0.576618	5.1408	0.39304	7.20194	13.6789	7.59793	140.499	274.137
2008	13	BTH	210000	149051	44	2410600	633.814	992	53208	6267	96.5524	49.52	0.462853	2.52604	0.0956331	11.8113	8.2453	4.57984	84.183	164.255
2008	14	YRD	3772200	7271300	886	48294557	13698.1	22058	298000	44120	81.9353	42.18	57.0219	2.83702	0.649736	0.756107	153.5	71.2	371.995	669.722
2008	15	YRD	1041300	1988225	592	21541666	3775	6470	137577	37712	36.5796	31.41	15.2103	2.68415	0.597653	1.02545	48.2384	22.6181	331.872	655.993
2008	16	YRD	678100	1688434	208	18770168	4419.5	7203	96064	43278	95.0324	50.44	4.34882	17.0195	0.718347	2.3578	56.4741	26.4796	519.243	1026.36
2008	17	YRD	370400	1418769	121	14481662	2202.23	3712.37	66656	32601	92.2505	50.06	2.42257	7.79007	0.975299	2.94242	28.141	13.1948	326.929	646.221
2008	18	YRD	1211300	1655559	318	26111595	6701.29	12736	176990	58094	82.5343	55.21	4.89196	5.97651	1.25678	1.9505	85.6317	40.1511	568.666	1124.05
2008	19	YRD	605500	538817	69	15054081	2510.13	4121	72153	16174	88.7028	64.57	1.60919	8.40219	1.47615	54.854	32.0754	15.0396	170.146	336.319
2008	20	YRD	503500	180811	125	11201743	1603.26	1386	29279	8652	83.2222	58.94	0.523943	7.89173	0.59131	9.96594	20.4871	9.60601	105.101	207.747
2008	21	YRD	372000	432111	75	9499801	1573.29	2410	83009	9640	89.0523	56.82	0.941395	6.71636	0.667091	5.52944	20.1041	9.42644	176.859	349.588
2008	22	YRD	362400	613010	98	7185010	1408.14	3049	62068	9280	84.4935	60.85	0.882578	4.77327	0.881372	2.74271	17.9937	8.43691	277.766	549.043
2008	23	YRD	348900	248367	59	9005151	1394.38	1960	58576	15680	88.8164	45.9	0.968873	6.5318	0.624702	7.17372	17.8179	8.35449	148.077	292.695
2008	24	YRD	1824100	2212787	367	19805018	4781.16	6055	91983	75585	94.6998	47.59	17.3556	7.00204	0.68334	2.33428	115.772	23.4729	184.014	497.473
2008	25	YRD	1146300	1660809	242	17282413	3964.05	7405	134302	17266	79.1935	44.49	4.60712	6.07295	0.729309	1.87699	95.9859	19.4613	231.171	624.958
2008	26	YRD	1032300	647789	170	7584436	2424.29	2390	52308	10590	78.9192	54.92	2.448	9.55129	0.286038	5.39381	58.7021	11.9019	99.3272	268.525
2008	27	YRD	746000	492406	77	10066869	1815.3	3198	111739	16235	86.8561	44.81	0.743497	9.58141	1.04855	4.36595	43.9558	8.91211	165.004	446.079
2008	28	YRD	327000	366479	72	5252356	1034.89	2002	46316	10706	93.5444	42.43	0.520093	7.27345	0.945748	3.63155	25.0591	5.08076	121.053	327.259
2008	29	YRD	861200	332587	90	9157476	2222.95	3694	61490	28461	90.0143	49.24	1.53781	6.63813	0.560208	5.06826	53.8266	10.9134	158.31	427.983
2008	30	YRD	404500	186265	70	5868718	1681.85	2103	36511	10144	86.1166	55.57	1.24993	6.91439	0.345303	6.54276	40.7244	8.25694	111.976	302.721
2008	31	YRD	130600	150455	50	3394255	490.25	648	24851	1848	77.9646	49.26	0.171266	6.95712	0.184049	1.9327	11.871	2.40686	147.866	399.747
2008	32	YRD	581800	442113	115	7595782	1965.27	2615	48378	5328	80.1282	52.34	1.34892	6.13438	0.180911	4.10891	47.5872	9.64837	106.252	287.246
2008	33	YRD	497500	335884	280	18386393	1664.84	1563	27473	2093	84.2837	39.12	3.52206	6.32202	0.758079	1.61903	26.1434	13.3125	173.331	314.939
2008	34	YRD	239800	324835	126	6149515	749.646	1408	45840	4785	73.761	47.69	0.210327	7.52818	0.794846	1.78207	11.7719	5.99435	159.771	290.301
2008	35	YRD	152200	871287	72	4045119	636.3	3375	49746	9478	96.0869	65.71	0.350479	5.52069	0.625597	1.62745	9.99199	5.08801	258.247	469.229
2008	36	YRD	115700	346634	47	1750332	325.31	1311	40637	4222	89.1013	67.74	0.116205	10.7615	0.400976	1.52165	5.10843	2.60126	247.151	449.069
2008	37	YRD	241200	207900	66	4392228	704.717	1387	28392	4649	26.9241	41.37	0.192342	5.85672	0.240547	8.49209	11.0664	5.63509	64.5972	117.372
2008	38	YRD	183500	119561	44	3462227	520.111	953	17595	3929	81.1435	41.26	0.189605	5.47873	0.443251	9.32896	8.16744	4.15893	65.3735	118.782
2008	39	YRD	72500	107600	26	1793895	192.4	562	26085	1132	94.9432	37.65	0.0686756	4.66682	0.514591	5.55053	3.02131	1.53848	67.4559	122.566
2008	40	YRD	115800	63571	34	4168767	411.61	654	10149	5196	90.7213	39.15	0.0854085	2.95262	0.321271	7.70837	6.46362	3.29133	80.5663	146.387
2008	41	MYR	630000	478087	109	10988484	1660.08	1402	22500	10118	81.461	54.27	1.88585	6.62339	0.88545	4.18625	9.33508	5.70107	95.6298	238.943
2008	42	MYR	169500	93000	73	2299171	321.976	728	47611	4328	54.7007	56.18	0.117457	4.41243	0.298299	2.27869	1.81055	1.10573	53.0547	132.564
2008	43	MYR	137200	236618	41	3533316	387.637	1501	41179	1431	91.46	61.11	0.156713	6.2753	0.305493	4.47425	2.17978	1.33122	54.1285	135.247
2008	44	MYR	319600	213005	89	4549851	700.598	1455	83092	6687	89.1385	53.25	0.154196	4.54326	0.697683	5.28832	3.93964	2.406	39.5266	98.7621
2008	45	MYR	287000	344502	46	3593242	402.322	2076	53631	4466	97.9103	63.2	0.110105	5.70059	1.05563	3.11806	2.26236	1.38165	78.5288	196.214
2008	46	MYR	79800	17814	26	1280103	256.622	588	51505	3670	71.3844	64.61	0.225604	5.41292	0.364529	4.20188	1.44305	0.881291	63.2802	158.114
2008	47	MYR	195700	52685	29	4101581	505.005	973	54872	12354	85.8093	42.65	0.111342	5.69555	0.624352	12.4832	2.83977	1.73429	26.8712	67.141
2008	48	MYR	272600	31807	32	3653559	615	1673	74805	2584	83.5186	50.25	0.218254	5.5463	0.525021	15.7906	3.4583	2.11203	29.7564	74.3501
2008	49	MYR	203400	80423	45	3362700	434.05	334	18092	11377	85.3261	46.73	0.192303	6.23689	0.399622	8.3577	2.44077	1.49061	30.0452	75.0718
2008	50	MYR	335100	60539	35	4279440	628.338	906	33939	4574	89.2615	45.84	0.217043	5.57387	0.492309	18.3389	3.53331	2.15784	25.832	64.5445
2008	51	MYR	1704500	1634010	461	22520524	3960.08	8799	123660	22483	82.5454	45.83	14.2895	2.46051	0.716126	2.04201	31.4949	16.9185	145.593	245.133
2008	52	MYR	311500	471965	62	2326725	556.57	2775	90608	7233	88.8364	53.06	0.159206	3.18616	0.567305	3.94172	4.42646	2.37781	79.4169	133.713
2008	53	MYR	345300	456683	82	5234618	1026.56	2059	34741	11350	93.5066	52.79	0.483104	4.22429	0.171909	3.41773	8.16433	4.38572	83.2877	140.23
2008	54	MYR	445100	196220	95	3737707	1002.46	1982	73441	12143	81.7173	43.6	0.368112	3.78912	0.136228	5.77141	7.97266	4.28276	59.2405	99.7424
2008	55	MYR	153900	306520	47	1500069	269.79	1765	34872	3026	94.1523	51.89	0.207518	4.33316	0.386906	2.23911	2.14567	1.15261	82.9113	139.597
2008	56	MYR	268500	241300	49	2100842	520.36	1604	44618	6621	83.3109	38.08	0.288625	3.05752	0.245192	6.0557	4.13847	2.22311	57.927	97.5309
2008	57	MYR	509600	41437	32	2708256	593.06	1752	44009	7776	90.8286	39.7	0.104326	4.07691	0.234963	20.9473	4.71666	2.5337	36.122	60.8182
2008	58	MYR	366900	296173	63	2914641	623.98	1228	31770	5409	94.0444	33.51	0.416181	2.87179	0.192656	10.3088	4.96257	2.6658	32.7381	55.1208
2008	59	MYR	363800	27356	27	3708521	600.75	1300	11099	4609	73.432	33.2	0.145906	3.45971	0.248385	30.9298	4.77782	2.56656	24.1045	40.5845
2008	60	MYR	213500	59065	42	2008300	359.19	810	24073	3135	92.0749	41.8	0.18491	2.93336	0.213503	8.87278	2.85667	1.53455	41.3226	69.5744
2008	61	MYR	866700	198858	243	18733290	3000.98	2535	60550	4162	74.396	44.96	7.58373	3.86974	0.68671	3.09388	23.5895	13.542	122.427	229.573
2008	62	MYR	316100	392560	90	3884405	909.568	2052	68844	7750	90.4225	52.75	1.48296	2.12491	0.319063	3.96237	7.14975	4.10446	74.0389	138.836
2008	63	MYR	288000	525534	71	3174700	654.782	2289	62737	10803	61.5242	46.65	1.07386	7.97058	0.429377	3.31079	5.14698	2.95473	69.6228	130.555
2008	64	MYR	463700	310671	98	3057887	1000.09	2752	62331	7098	66.3365	40.05	0.392365	5.0019	0.308942	6.57922	7.86128	4.51292	44.4226	83.3004
2008	65	MYR	406200	383213	93	4319748	1105.74	2063	67644	10882	92.4003	48.55	1.03692	3.78539	0.10991	4.67768	8.69175	4.98967	64.6401	121.212
2008	66	MYR	327500	48397	72	2853366	1049.7	1363	56616	10119	62.5132	42.18	0.444366	4.01253	0.220117	7.65374	8.25125	4.7368	57.7472	108.286
2008	67	MYR	228300	75090	50	2582186	511.277	973	67731	6549	85.1726	31.41	0.172753	4.40496	0.143622	4.73626	4.01894	2.30716	36.3893	68.2366
2008	68	MYR	232100	235642	41	1198214	528.404	3560	88658	14976	96.3042	50.44	0.302758	3.58673	0.151434	7.83737	4.15357	2.38444	41.7388	78.2678
2008	69	PRD	2255400	242378	895	21056725	8215.82	6770	93002	21103	69.0181	39.48	16.2248	22.6489	0.46219	1.34697	36.7512	19.4138	151.358	347.097
2008	70	PRD	2004000	3462945	788	14676043	7806.54	4176	33850	8308	84.1027	50.06	30.7637	7.36774	0.538434	1.10477	34.9204	18.4467	167.877	384.979
2008	71	PRD	558700	580795	118	3723155	992.062	1772	36320	6890	67.7737	55.21	1.46178	6.3688	1.14843	0.552164	4.43772	2.34422	130.037	298.204
2008	72	PRD	551000	3047400	248	12586456	4333.3	4744	124100	26347	92.4961	64.57	3.04928	8.46346	0.436283	0.681018	19.3838	10.2395	128.996	295.817
2008	73	PRD	417000	545237	114	3870646	1280.59	3651	51704	13926	85.3395	55.61	0.792593	4.99802	0.707577	3.00604	5.72836	3.02601	56.6622	129.939
2008	74	PRD	265900	170376	71	3502881	715.854	1320	29207	10402	67.6645	33.89	0.203685	4.28437	1.30857	5.24894	3.20218	1.69155	33.4953	76.8121
2008	75	PRD	736600	588998	180	5887368	1290.36	1499	32618	7189	60.5859	58.94	0.482752	3.09023	1.11147	2.32774	5.77208	3.0491	61.0107	139.911
2008	76	PRD	212400	3962669	83	9443426	3702.53	5052	108222	33359	84.8354	56.82	0.71605	3.17962	0.671843	8.25056	16.5623	8.74903	97.0163	222.48
2008	77	PRD	242900	1095518	38	4450813	1408.52	1573	33700	14058	92.8697	60.85	0.489559	4.69561	0.593581	6.25427	6.30063	3.32831	104.311	239.209
2008	78	CCQ	2417300	2197692	708	40452509	5096.66	12648	627238	67027	84.0998	45.9	6.07567	11.3922	0.263272	4.05199	228.205	113.729	331.15	744.59
2008	79	CCQ	1555700	454715	428	29938844	3900.99	3409	107062	21005	45.3966	45.25	12.7102	12.6034	0.342263	2.87436	31.1739	12.677	133.599	256.652
2008	80	CCQ	211800	208972	53	1590379	486.851	741	34978	2521	68.2201	47.59	0.273267	10.7386	0.0644418	5.2498	3.89056	1.58211	71.3504	137.068
2008	81	CCQ	262800	129145	53	2236559	508.422	1236	42106	8158	41.0406	44.49	0.42806	3.48191	0.0292897	8.19848	4.06295	1.65221	47.7181	91.6689
2008	82	CCQ	226200	150452	43	2188876	695.041	1040	18042	4538	53.9439	54.92	0.863355	7.47961	0.167814	8.47659	5.55427	2.25866	89.5985	172.124
2008	83	CCQ	345500	84213	80	3552313	743.164	1357	42955	10025	69.0077	44.81	0.991337	4.77607	0.312429	6.17207	5.93884	2.41505	68.7011	131.978
2008	84	CCQ	195800	42807	49	2539602	372.671	380	9378	3036	86.1647	42.43	0.107106	4.17482	0.165833	7.26605	2.97812	1.21106	43.1397	82.8736
2008	85	CCQ	251500	28371	37	1728512	488.279	1886	48859	3257	70.5185	49.24	0.1612	3.24989	0.019567	10.7343	3.90198	1.58675	47.5065	91.2625
2008	86	CCQ	299400	345177	50	2549152	562.394	1706	78578	7221	92.6301	55.57	0.240335	2.71055	0.124422	6.86037	4.49425	1.8276	67.8701	130.382
2008	87	CCQ	260000	105943	64	2978773	601.947	532	3702	1778	86.3856	39.92	0.318561	3.04569	0.0594731	9.64236	4.81033	1.95614	41.4725	79.6709
2008	88	CCQ	115700	340640	40	2465981	412.71	1221	21287	14097	96.7453	49.26	0.203616	5.12454	0.308975	7.57826	3.29808	1.34118	57.1166	109.724
2008	89	CCQ	321300	238886	49	2882834	645.862	1696	106326	10780	90.9772	52.34	0.363678	2.95492	0.0257823	8.56825	5.16127	2.09885	59.8062	114.891
2008	90	CCQ	111300	6583	21	2030227	404.903	1548	33740	2455	93.2209	38.83	0.0334672	3.47023	0.00413183	17.8207	3.23569	1.31581	45.6026	87.6051
2008	91	CCQ	249700	111151	23	4187227	603.986	1782	119401	3659	89.886	39.12	0.0720601	4.70981	0.0254691	24.7406	4.82663	1.96276	45.1795	86.7923
2008	92	CCQ	93300	49763	20	2029174	213.224	295	4322	3234	89.6526	47.69	0.229861	3.41694	0.148401	10.1618	1.70393	0.692909	54.7544	105.186
2008	93	CCQ	146500	46211	28	1901922	467.625	410	19043	3701	75.0783	43.43	0.109047	4.27088	0.00612354	15.1462	3.73692	1.51963	44.414	85.3216
2009	01	BTH	6193500	2791228	1350	48584051	12153	14296	59922	8713	73.7874	25.68	136.488	17.5183	0.579871	1.2326	208.7	180.2	715.323	918.868
2009	02	BTH	2016500	4133000	662	50063247	7521.85	14079	172980	19441	90.8662	60.13	24.4732	10.6323	1.16766	1.73035	103.7	56.05	308.165	594.505
2009	03	BTH	835000	859736	201	24363602	3001.28	7523	143523	19045	93.9216	50.19	3.66922	3.87675	0.155117	4.85819	43.2897	27.6838	208.993	376.26
2009	04	BTH	818300	3980260	224	21799760	3812.72	17945	243702	20047	94.7468	59.34	1.42464	4.19149	0.234806	3.32323	54.9937	35.1685	347.231	625.135
2009	05	BTH	286400	482861	89	4210405	804.542	2997	45161	5130	95.1422	40.54	0.998851	6.01766	0.496074	3.23481	11.6045	7.42109	198.573	357.501
2009	06	BTH	548500	392955	108	14669012	2015.28	13243	160121	7733	89.2032	55.11	1.09458	3.89168	0.127449	8.13619	29.0679	18.5889	163.673	294.667
2009	07	BTH	344000	447669	70	8404665	1056.29	4683	100454	8678	85.9524	57.06	0.437484	3.73101	0.19737	13.8177	15.2357	9.74323	103.438	186.224
2009	08	BTH	675000	498844	131	11304295	1730	3012	58420	13448	95.3034	48.3	1.67391	4.21264	0.337911	8.31234	24.9531	15.9575	104.905	188.865
2009	09	BTH	322100	477210	82	6574816	800.341	3205	114677	9791	93.9774	43.97	0.218289	5.77679	0.0883295	5.00516	11.5439	7.38234	123.808	222.897
2009	10	BTH	254200	420565	86	5672020	760.114	3258	76352	6098	95.0931	60.17	0.480876	5.28669	0.0779644	6.79344	10.9637	7.01128	152.09	273.814
2009	11	BTH	432300	180716	44	11028152	1801.23	1965	23905	8098	91.5754	50.52	0.656462	3.30659	0.0936217	17.3947	25.9804	16.6145	178.225	320.867
2009	12	BTH	301700	184537	59	12796878	1147.48	2228	32417	5971	91.7584	56.64	0.59394	5.51084	0.401676	6.91926	16.5509	10.5843	186.116	335.073
2009	13	BTH	213200	149099	44	3612144	652.106	1010	44159	5613	95.9134	48.91	0.584864	2.4366	0.0874704	11.5409	9.4058	6.01502	107.253	193.093
2009	14	YRD	3854100	7015838	886	52733299	15046.5	20326	239348	41192	65.5719	44.6	76.9819	3.49277	0.736178	0.756107	160.1	63.91	380.083	819.42
2009	15	YRD	1176600	2142048	598	26479817	4230.26	7389	134026	35446	89.4553	33.38	21.1552	2.92739	0.628352	0.999688	45.412	28.5792	364.334	777.029
2009	16	YRD	694300	1648934	217	23875622	4991.72	8211	93710	41637	92.7021	50.38	5.95191	17.2195	0.716486	2.28063	53.5862	33.7236	571.953	1219.83
2009	17	YRD	372700	1478420	134	17047690	2519.93	3687.05	62255	35942	90.0389	48.88	3.52367	8.26858	0.926343	0.521966	27.0515	17.0244	368.498	785.91
2009	18	YRD	1191900	1627878	324	29673482	7740.2	14973	147286	57349	89.1372	54.68	7.625	6.26945	1.21359	4.20867	83.0912	52.292	640.275	1365.54
2009	19	YRD	620700	737395	94	18023780	2872.8	4908	66166	15551	90.4342	65.6	2.02843	8.40915	1.1701	3.60818	30.8396	19.4084	196.613	419.323
2009	20	YRD	518000	186796	85	15002554	1917	1445	29285	8655	87.951	58.86	0.690055	8.82702	0.588763	7.37046	20.579	12.9511	118.483	252.693
2009	21	YRD	386500	46513	79	10639197	1856.39	2687	82960	8956	86.9213	52.78	1.49242	7.79146	1.09327	9.57324	19.9284	12.5416	205.139	437.507
2009	22	YRD	366200	649300	104	10105736	1672.08	3230	59007	8782	92.1659	60.39	1.37479	5.63227	0.853434	10.3375	17.9498	11.2964	313.903	669.473
2009	23	YRD	355200	282488	61	11661970	1660.92	2672	57816	16449	88.5662	47.74	1.21675	6.66322	0.752937	14.3086	17.83	11.221	166.823	355.789
2009	24	YRD	2043600	2302033	393	22916543	5087.55	6291	92926	79959	94.1972	50.92	25.319	7.2491	0.692622	3.62904	43.8156	21.9233	347.746	1715.13
2009	25	YRD	1322700	1715773	251	20042179	4329.3	8648	128709	17735	81.328	48.62	6.98514	7.10208	0.640227	8.32819	37.2853	18.6558	343.647	1694.92
2009	26	YRD	1076400	661223	170	8377764	2527.34	2568	53337	7900	82.3825	55.17	3.38203	9.52389	0.10797	18.2923	21.7663	10.8908	154.918	764.076
2009	27	YRD	760100	509462	82	12334071	1918.03	3163	102805	17488	83.9432	44.62	1.0722	9.8482	0.749051	4.72921	16.5187	8.26517	211.74	1044.33
2009	28	YRD	339500	387682	76	6386873	1101.83	2031	58695	10518	91.3897	46.14	0.800879	7.43085	0.775016	5.06175	9.48927	4.74799	196.815	970.72
2009	29	YRD	947400	311058	93	10550321	2375.78	3861	57880	29862	91.1753	53.66	2.11994	6.9889	0.378016	16.1722	20.4609	10.2377	249.935	1232.72
2009	30	YRD	481200	190923	71	6351588	1776.06	2573	29175	11074	86.869	58.66	1.99783	6.9197	0.305141	7.8017	15.296	7.65342	179.381	884.735
2009	31	YRD	157800	172520	51	4006632	535.236	708	23358	2091	80.963	51.46	0.208972	7.11746	0.323406	2.14953	4.60962	2.30644	248.826	1227.24
2009	32	YRD	642400	478449	116	8340996	2040.45	2921	30878	5125	81.7517	55.22	2.18971	5.92868	0.121561	10.5876	17.573	8.79272	168.757	832.336
2009	33	YRD	627300	318066	280	24684233	2102.12	1748	30453	2036	84.8847	40.68	4.46632	6.41388	0.720826	1.43695	29.0788	19.4945	275.726	541.48
2009	34	YRD	243200	371368	130	9006875	902	1491	41203	4723	83.5403	50.19	0.367999	7.14838	0.762333	0.784559	12.4775	8.36491	259.878	510.356
2009	35	YRD	154200	849392	76	5461396	665.89	3384	51569	8060	98.5315	67.96	0.580555	5.6548	0.654864	1.29	9.21133	6.1753	398.405	782.4
2009	36	YRD	116700	390273	47	2829408	343.73	1312	40637	4222	90.4518	67.11	0.158178	9.6862	0.61735	0.546418	4.75485	3.18766	352.634	692.514
2009	37	YRD	240700	219366	72	6015456	770.66	1451	20156	5479	27.3841	42.44	0.254692	5.30545	0.249149	6.3582	10.6606	7.1469	100.713	197.783
2009	38	YRD	182800	83480	50	5248500	576.184	960	15129	9145	89.2334	42.86	0.231517	5.45769	0.219088	3.46798	7.97042	5.34339	92.9643	182.566
2009	39	YRD	71900	117602	33	2574585	245.59	675	23537	1306	93.9542	40.83	0.0632511	4.8749	0.551351	0.77273	3.39727	2.27753	113.123	222.154
2009	40	YRD	124000	58390	39	6007950	432.77	882	10007	6007	82.1455	42.97	0.115127	3.14052	0.312675	4.09546	5.98655	4.0134	127.564	250.514
2009	41	MYR	663100	473277	186	14793151	1837.5	1407	22514	10118	80.9872	55.4	2.40869	6.87838	0.849668	1.29519	16.8984	11.6392	123.992	203.028
2009	42	MYR	170600	48567	73	3305533	364.034	798	43270	4566	72.8226	58.44	0.184316	4.46224	0.272226	0.537761	3.34779	2.30589	70.9026	116.098
2009	43	MYR	136600	252543	42	5074306	421.486	1521	44577	1334	93.1559	62.67	0.175462	6.15316	0.33503	1.27291	3.87615	2.66981	72.1251	118.1
2009	44	MYR	325400	224369	89	6589557	831.364	1707	72570	6457	88.5776	54.95	0.134663	5.75022	0.623024	5.8085	7.64554	5.26608	50.7747	83.1398
2009	45	MYR	98000	419491	51	5099784	484.175	2312	49718	4351	99.1701	64.32	0.102416	6.04401	1.12037	1.44769	4.45266	3.0669	122.357	200.351
2009	46	MYR	84400	19711	27	1857143	256.802	501	41001	3708	68.8647	63.56	0.230217	5.48403	0.396849	1.23819	2.36165	1.62665	79.7491	130.583
2009	47	MYR	199800	61583	32	5892339	584.109	1030	52117	11529	86.6726	46.24	0.131351	6.36641	0.595104	9.01371	5.37169	3.6999	36.303	59.4434
2009	48	MYR	272300	26954	35	5104443	700.243	1778	76503	3639	90.7609	52	0.254846	6.64374	0.477415	10.6272	6.43971	4.43553	38.9301	63.7452
2009	49	MYR	213700	53000	48	4819516	502.91	379	20622	6925	85.4898	47.98	0.218184	6.42329	0.349361	2.84122	4.62496	3.18557	38.5764	63.166
2009	50	MYR	284200	18064	31	6123769	728.503	1186	35740	4649	14.7023	47.42	0.223411	5.93073	0.478548	20.8571	6.69959	4.61454	33.3736	54.6468
2009	51	MYR	1757400	1518617	475	30011045	4620.86	9390	114579	22532	88.8194	46.15	17.6845	2.59005	0.64983	1.86276	53.6915	25.163	189.218	352.243
2009	52	MYR	329700	423829	62	3430501	571.59	3019	83603	7685	89.6413	53.45	0.231718	3.14978	0.553389	3.97045	6.64152	3.11261	98.1763	182.762
2009	53	MYR	511000	523550	86	7502664	1272.33	2519	34870	12665	93.9572	53.71	0.631443	4.3283	0.155987	3.44823	14.7837	6.92851	108.707	202.367
2009	54	MYR	443200	224157	96	5747851	1201.01	2008	64762	11098	84.6348	44.98	0.388062	4.07903	0.168865	5.65733	13.955	6.54013	78.8572	146.798
2009	55	MYR	167400	331784	47	2200000	323.712	2031	34311	3012	93.0591	54.89	0.227763	4.31247	0.346047	2.19578	3.76134	1.76278	111.685	207.91
2009	56	MYR	286200	184424	50	3171808	600.097	1754	42125	6959	87.3668	39.76	0.348486	2.99824	0.228861	5.6842	6.97276	3.26784	78.2207	145.613
2009	57	MYR	553700	11167	33	3972584	672.88	1950	41699	5262	76.9094	41.13	0.182553	3.96605	0.234057	17.9635	7.81845	3.66419	54.2491	100.988
2009	58	MYR	386800	152913	63	4351559	709.58	1340	31653	5398	95.4312	33.83	0.522553	2.87295	0.187282	10.3668	8.24488	3.86404	40.8171	75.9839
2009	59	MYR	367100	26910	27	5532900	730.19	1645	11690	4500	76.5339	34	0.170726	3.61849	0.222489	35.4383	8.48436	3.97627	27.8551	51.8542
2009	60	MYR	18.49	85284	42	3015805	405.15	884	13839	2949	88.5638	42.78	0.171894	2.99782	0.26841	7.84998	4.70759	2.20625	61.0889	113.721
2009	61	MYR	1004300	185517	249	24417763	3744.76	2680	52052	3726	77.4331	52.23	11.9276	3.98953	0.600111	2.70966	41.6709	25.7141	206.516	359.74
2009	62	MYR	333300	413612	105	5629725	1024.89	1990	65197	8180	60.836	54.67	1.84248	2.15309	0.32986	3.703	11.4048	7.03763	110.841	193.08
2009	63	MYR	262600	475981	73	4639600	739.382	2179	67637	10479	88.2869	50.62	1.26868	6.85009	0.436786	3.0395	8.22767	5.0771	106.825	186.084
2009	64	MYR	500900	348923	99	4785139	1168.01	3353	56680	7441	78.5169	41.23	0.480484	5.13885	0.342591	6.59898	12.9974	8.02039	67.0472	116.793
2009	65	MYR	464400	380205	95	6194472	1272.15	2059	62699	11707	89.8548	51.71	1.04561	3.79355	0.119432	3.33199	14.1562	8.73546	96.6134	168.295
2009	66	MYR	345700	86245	74	4597800	1239.23	1485	63613	13091	67.9145	44.6	0.469034	3.93952	0.202001	7.48889	13.7899	8.50941	86.6452	150.931
2009	67	MYR	230900	75064	53	3533107	591.618	983	62647	7420	88.9464	33.38	0.205456	4.2211	0.156471	4.80794	6.58339	4.06246	55.1567	96.0801
2009	68	MYR	240600	236987	41	3134765	568.313	3467	74746	9502	22.0016	50.38	0.413639	3.72852	0.119454	8.32233	6.32406	3.90243	60.9598	106.189
2009	69	PRD	2351500	2713005	927	26598516	9138.21	7098	86100	26023	70.3999	38.94	20.5274	23.7972	0.440951	3.29443	55.571	42.4293	191.952	363.374
2009	70	PRD	2220000	3237528	813	17091514	8201.32	4941	31347	8073	83.8954	48.88	58.509	7.56876	0.516257	1.09058	49.8736	38.0792	212.229	401.758
2009	71	PRD	588100	574507	118	4105052	1038.66	1876	34650	5891	66.9571	54.68	2.09386	6.66412	1.15138	0.436828	6.31628	4.82258	159.716	302.35
2009	72	PRD	554800	3135614	151	14705603	4820.9	4843	102294	25136	96.0715	65.6	5.09749	9.30569	0.416887	3.1253	29.3167	22.3837	172.439	326.434
2009	73	PRD	414100	502480	120	4920698	1340.88	3202	48132	11431	84.5245	57.59	1.08768	5.25479	0.715921	2.88281	8.15412	6.2258	73.1887	138.549
2009	74	PRD	267900	178808	74	4627665	862.005	1798	29093	9213	70.2833	36.71	0.337494	4.35882	1.19903	4.97026	5.24199	4.00234	44.7809	84.7721
2009	75	PRD	775400	623364	161	7589682	1414.7	1731	35620	5782	84.526	58.86	0.788583	2.98644	1.04815	2.45351	8.60304	6.56855	78.1604	147.961
2009	76	PRD	226800	3761046	87	10940753	3763.91	5494	94031	29962	85.8159	52.78	1.18203	3.38068	0.871214	7.9603	22.889	17.4761	125.912	238.356
2009	77	PRD	266900	1099071	40	5456051	1566.41	1524	32900	12629	92.7828	60.39	0.678306	5.00624	0.591607	5.9545	9.5256	7.27294	132.578	250.975
2009	78	CCQ	2487500	2705385	708	53179185	6530.01	13285	586117	65684	84.6045	47.74	8.2774	7.00195	0.535474	4.07428	433.042	245.101	402.218	807.075
2009	79	CCQ	1646100	889964	439	40258902	4502.6	3581	93045	24553	48.3752	46.57	16.1755	14.6153	0.575549	3.02463	32.9313	16.402	100.269	246.571
2009	80	CCQ	199000	200904	68	2430036	541.049	895	33321	2329	62.0018	50.92	0.365335	11.3323	0.0310362	4.12703	3.95714	1.97092	56.3755	138.633
2009	81	CCQ	267100	130436	72	3511670	587.603	1498	83707	6522	51.5345	48.62	0.379809	3.39849	0.0306241	6.11726	4.29763	2.14051	38.447	94.5449
2009	82	CCQ	244200	156514	51	7477025	779.893	1294	20016	5372	53.9243	55.17	1.00878	7.39113	0.199643	7.1412	5.704	2.84098	62.0169	152.506
2009	83	CCQ	358200	112813	83	8021356	820.166	1445	43758	9781	66.865	44.62	1.26681	4.83962	0.151649	5.96442	5.99855	2.98769	48.7842	119.965
2009	84	CCQ	194700	50871	49	4033367	412.071	411	8089	3095	81.0138	46.14	0.121574	3.41264	0.03864	7.4268	3.01381	1.50108	33.9722	83.5409
2009	85	CCQ	210800	32680	39	2691074	560.885	2009	51891	3409	71.0823	53.66	0.188638	2.64229	0.0716803	5.15175	4.10221	2.04318	40.0003	98.3647
2009	86	CCQ	293200	518510	52	3981041	619.017	1844	80304	6874	91.9191	58.66	0.315799	2.72967	0.132007	6.72037	4.52738	2.25494	54.3899	133.75
2009	87	CCQ	270100	105310	71	5027375	686.276	726	3671	1220	85.8089	42.56	0.331239	2.82861	0.0525627	8.75207	5.0193	2.49995	31.4797	77.4116
2009	88	CCQ	131100	118253	42	3708559	465.327	1257	17298	4238	96.009	51.46	0.275689	5.16581	0.376366	7.52242	3.40332	1.69509	44.5726	109.608
2009	89	CCQ	339100	245001	53	4076894	720.78	1819	80954	11143	91.2045	55.22	0.411464	3.10338	0.0273898	8.57231	5.27166	2.62564	47.0847	115.786
2009	90	CCQ	112500	36311	27	2992377	450.337	1687	63059	1934	92.8055	40.48	0.0359112	3.54072	0.00259321	13.8063	3.29369	1.64048	35.2981	86.8013
2009	91	CCQ	249900	141037	25	5453234	682.73	2219	106933	3822	89.4233	40.68	0.0962884	5.23586	0.0256628	22.835	4.99337	2.48703	34.3816	84.5478
2009	92	CCQ	93500	63295	20	3348595	239.614	327	5487	1514	89.1689	50.19	0.251247	3.30425	0.146982	8.92646	1.7525	0.872861	45.6613	112.286
2009	93	CCQ	155100	46484	32	2856476	534.512	439	21558	3557	48.2449	45.95	0.120971	3.80966	0.0174285	13.2032	3.90933	1.94711	35.9675	88.4475
2010	01	BTH	6466300	3014775	1186	54935179	14113.6	15185	56844	8198	72.8202	23.5	184.241	16.6774	0.503657	1.24459	231.4	173	1044.64	1209.85
2010	02	BTH	2056500	4922699	687	65114200	9224.46	14316	217620	19680	92.234	53.02	33.2055	10.9281	1.19915	1.74974	109.7	65.79	466.278	862.677
2010	03	BTH	841500	852086	203	29579966	3401.02	7632	137934	19254	95.3989	49.58	4.50605	4.19692	0.181089	4.765	61.8526	46.6754	280.668	438.885
2010	04	BTH	840200	4331561	234	26657710	4469.16	33487	238061	18170	95.5443	57.76	1.80975	4.45131	0.207923	3.23903	81.2783	61.3346	472.075	738.192
2010	05	BTH	297500	350174	89	5057443	930.497	3749	44737	5608	95.4251	38.74	1.22873	7.0019	0.568187	3.12389	16.9225	12.7701	250.063	391.027
2010	06	BTH	565700	419820	111	18351349	2361.56	14530	161805	7686	88.9587	53.89	1.35662	4.32575	0.16492	7.49754	42.9484	32.4099	210.113	328.558
2010	07	BTH	350800	419107	70	10204394	1212.09	5278	96139	9293	89.2136	56.5	0.480402	4.0739	0.193356	9.94456	22.0437	16.6347	139.965	218.866
2010	08	BTH	704400	326178	132	14720871	2050.3	3607	53984	17866	94.4379	50.37	2.02287	4.23444	0.245537	8.31077	37.2878	28.1382	145.462	227.462
2010	09	BTH	337200	545516	84	9036659	966.416	3377	92997	6983	93.8952	41.83	0.259887	5.8719	0.10062	4.85503	17.5757	13.2631	174.776	273.301
2010	10	BTH	257200	458271	100	7512872	888.962	3819	71294	6290	96.2065	51.61	0.468721	5.9437	0.0881053	6.2259	16.1671	12.2001	204.754	320.178
2010	11	BTH	437000	357235	46	14480882	2203.12	2413	25832	6871	92.4413	48.24	0.845981	3.59383	0.0915153	16.675	40.067	30.2355	237.232	370.964
2010	12	BTH	346400	247687	59	9090342	1351.1	2870	32302	6662	91.8158	53.42	0.797524	6.03609	0.402874	6.9699	24.5717	18.5424	257.386	402.48
2010	13	BTH	217900	242962	44	4764103	781.823	1129	39053	6502	95.5256	50.8	0.703645	3.32578	0.105581	11.0062	14.2186	10.7297	140.131	219.125
2010	14	YRD	3928700	7866100	866	53176663	17166	22376	221476	36696	83.8083	42.85	106.039	4.40262	0.700388	0.756107	134	87.09	335.507	840.473
2010	15	YRD	1256400	2296124	619	33060484	5130.65	8847	115507	33784	37.5851	37.74	29.2548	3.18798	0.565447	0.969279	57.7648	37.1607	455.719	724.131
2010	16	YRD	829500	1899827	231	29856548	5793.3	9437	99857	35846	90.6205	50.84	9.25149	16.883	0.641679	2.16246	65.2254	41.9602	725.347	1152.57
2010	17	YRD	381600	1681577	153	21035519	3044.89	3545.12	48000	37715	91.939	46.66	5.55891	8.33208	1.02463	2.34825	34.2817	22.0538	473.845	752.933
2010	18	YRD	1308700	1905634	329	36178211	9228.91	17183	496377	64055	85.9426	52.37	12.7801	6.87586	1.06283	1.91951	103.906	66.8439	828.037	1315.74
2010	19	YRD	631100	838683	125	21683751	3465.67	5767	60740	15708	92.1618	63.01	2.71071	8.56725	0.697858	8.20636	39.0192	25.1015	254.306	404.088
2010	20	YRD	519100	227718	89	18910496	2332.76	1438	31966	13028	82.465	55.77	1.08063	9.58564	0.544476	9.33388	26.264	16.8959	159.486	253.422
2010	21	YRD	400900	407707	82	13318491	2229.49	2849	65994	9059	91.4535	48.44	2.27916	8.59821	1.22045	5.10332	25.1013	16.1479	273.06	433.888
2010	22	YRD	372600	689165	109	13270816	1987.64	3538	56402	8187	87.8605	57.74	2.40198	6.61601	0.861689	2.47087	22.3784	14.3962	419.433	666.473
2010	23	YRD	371500	290497	65	15380306	2048.72	3488	52950	15493	90.0994	52.81	1.71342	6.89933	0.635949	5.6908	23.0661	14.8386	224.066	356.038
2010	24	YRD	2327100	2583460	413	27531348	5949.17	7481	88682	80468	91.9036	53.95	36.662	8.34624	0.788925	2.14787	71.6116	20.4405	272.915	545.443
2010	25	YRD	1401900	1938747	272	21932830	5163	10353	109840	18970	81.4565	51.58	10.7373	7.62784	0.509415	2.32246	62.1483	17.7394	261.655	522.939
2010	26	YRD	1079200	753824	175	9259795	2925.04	2860	61788	17008	82.4948	56.41	5.0001	10.2365	0.0927772	5.205	35.2094	10.05	140.428	280.658
2010	27	YRD	804000	587923	85	14882636	2300.2	3482	67198	19812	90.4146	45.8	1.73061	9.997	0.695819	5.02584	27.6881	7.90318	193.474	386.675
2010	28	YRD	379100	440622	78	7199765	1301.73	2826	50976	10888	92.563	47.74	1.17728	7.74111	0.736005	1.99649	15.6692	4.47256	167.477	334.717
2010	29	YRD	1071300	357015	100	12455609	2795.2	4321	54882	30230	85.8446	56.92	3.28478	7.388	0.341434	4.55624	33.6465	9.60393	234.058	467.786
2010	30	YRD	525000	222253	72	7728039	2110.04	3450	28045	12309	86.5972	57.16	3.10895	7.26163	0.225408	7.19297	25.3991	7.24982	147.78	295.351
2010	31	YRD	168000	198658	52	4138437	644.317	776	22634	1493	81.5147	50.87	0.315419	7.27876	0.19795	1.86093	7.7558	2.21378	238.346	476.355
2010	32	YRD	697800	545261	116	9502414	2426.45	3485	24552	5709	82.4891	55.81	3.33941	6.04135	0.0921658	4.10681	29.2078	8.33696	152.929	305.642
2010	33	YRD	711000	369124	326	30669745	2701.61	2066	31988	3290	83.5216	45.26	6.41782	6.6663	0.407903	1.55218	39.3241	28.9499	385.259	574.668
2010	34	YRD	267100	388879	135	12200978	1108.59	2851	40765	4305	82.2171	51.96	0.982067	6.84657	0.729889	1.70698	16.1365	11.8794	362.993	541.455
2010	35	YRD	154200	893765	78	7403436	811.015	3686	60543	5563	96.6434	66.53	0.862343	5.96134	0.859571	1.39516	11.805	8.69067	481.112	717.647
2010	36	YRD	116700	413556	48	3622629	466.7	2369	40126	4512	86.6666	67.87	0.224678	9.57036	0.757164	1.53128	6.79319	5.00106	433.687	646.905
2010	37	YRD	242400	257552	77	8093930	988.11	2425	17409	5644	28.4819	46.89	0.325125	5.94896	0.214336	7.24681	14.3827	10.5884	128.08	191.049
2010	38	YRD	178500	109518	60	7235000	695.65	1368	13451	7643	78.7193	45.49	0.264388	5.39217	0.161945	6.05149	10.1257	7.45444	129.851	193.691
2010	39	YRD	71000	126560	35	3568787	300.844	1320	21847	1485	94.7913	42.47	0.0863526	5.66346	0.485851	3.83785	4.37903	3.22378	160.389	239.243
2010	40	YRD	123400	57343	43	7304432	525.7	2121	10045	6883	93.5146	43.52	0.255869	4.00958	0.33988	6.14287	7.65199	5.63329	155.558	232.036
2010	41	MYR	678300	526480	208	19516016	2200.11	1432	30636	10536	85.8459	55.32	3.47829	6.58735	0.861469	2.29311	36.4308	29.2214	251.274	364.811
2010	42	MYR	174400	153042	73	4395905	461.5	1009	35902	5296	39.1976	58.23	0.268688	4.49815	0.276678	2.3101	7.64181	6.12956	146.79	213.117
2010	43	MYR	141100	316468	42	6677536	520.39	1981	42358	1808	94.6209	61.64	0.197239	6.30638	0.330711	4.4238	8.61695	6.91173	143.693	208.62
2010	44	MYR	339500	262010	89	8774599	1032.06	2479	66817	8784	90.6842	53.06	0.195245	6.68422	0.626345	5.18746	17.0896	13.7077	110.343	160.201
2010	45	MYR	100700	589491	53	6583143	631.221	2712	45654	5681	97.559	58.51	0.108205	6.47843	0.884618	2.14415	10.4522	8.38377	269.878	391.821
2010	46	MYR	100900	23748	29	2600000	344.887	536	25501	4725	76.1925	59.16	0.230088	6.07463	0.431422	3.83244	5.71085	4.58072	146.36	212.492
2010	47	MYR	201500	35592	35	7648579	720.525	1218	48140	11201	88.4522	48.58	0.181803	7.05399	0.590318	13.7504	11.9309	9.56989	76.8791	111.617
2010	48	MYR	280700	57009	50	6659334	870	2343	86721	4286	87.3379	52.95	0.341203	7.23833	0.465753	10.9679	14.406	11.5552	80.8823	117.429
2010	49	MYR	211700	60230	50	6473990	630.012	448	22366	4543	83.4265	47.28	0.240375	6.80367	0.270406	6.82735	10.4321	8.36772	81.8578	118.845
2010	50	MYR	299600	16613	38	9460227	901.003	1867	35480	5184	73.4634	49.11	0.242325	6.80578	0.478941	13.2935	14.9194	11.967	70.8425	102.852
2010	51	MYR	1784600	1913385	500	37531682	5565.93	9874	87256	22465	85.736	46.36	22.647	2.89681	0.635165	1.08987	51.171	31.3544	278.506	594.262
2010	52	MYR	438500	532690	66	4740580	690.12	4072	74480	7749	86.2053	54.96	0.288435	3.25578	0.60358	3.67591	6.3447	3.88764	128.297	273.753
2010	53	MYR	557300	643885	92	9495123	1547.32	2867	69389	14484	95.0838	55.41	0.878173	4.55396	0.142542	3.20811	14.2255	8.71649	171.403	365.732
2010	54	MYR	465300	280956	107	8353202	1538.27	2343	46861	11328	82.8643	47.9	0.469332	4.67529	0.208766	5.08558	14.1423	8.6655	120.188	256.451
2010	55	MYR	182200	485340	52	2986356	395.29	2284	42527	2073	94.4869	55.36	0.281403	4.31799	0.324795	1.98826	3.63414	2.22678	170.499	363.803
2010	56	MYR	314400	188233	50	4486166	730.07	2350	41168	7177	82.5736	44.2	0.373941	3.08249	0.231496	5.69514	6.71198	4.11269	114.759	244.867
2010	57	MYR	597100	40662	33	5706108	800.67	2159	36275	5928	85.438	43.43	0.273072	4.20126	0.233147	18.0148	7.36105	4.5104	78.2304	166.924
2010	58	MYR	427200	196956	66	6009331	837.1	1430	30111	6104	87.4807	35.81	0.608197	3.02246	0.184461	9.80771	7.69597	4.71562	59.6939	127.372
2010	59	MYR	393200	30568	58	7360631	862.3	2140	13922	3704	75.1084	37.45	0.225146	4.00776	0.210616	27.8409	7.92765	4.85758	59.5087	126.977
2010	60	MYR	195800	171151	63	4362906	520.33	1180	13400	2462	91.7597	43.18	0.178311	3.15072	0.277305	3.87124	4.78371	2.93116	87.6784	187.084
2010	61	MYR	1105600	223612	272	31925699	4547.06	2960	54678	4336	78.7467	50.57	19.0005	4.47686	0.542785	2.43156	30.0074	17.4921	388.792	630.055
2010	62	MYR	355300	474020	107	8084847	1275.48	2128	57883	7900	90.9795	54.67	2.50715	2.22234	0.352846	3.75961	8.41727	4.90665	189.081	306.414
2010	63	MYR	295700	524731	73	6332586	894.005	2097	66704	7557	65.5884	52.44	1.54385	6.57798	0.473734	2.80686	5.8998	3.43915	182.709	296.088
2010	64	MYR	516900	386342	99	6411485	1420.34	4046	56543	7180	74.2007	42.84	0.591961	6.49643	0.309636	6.61953	9.37322	5.4639	118.787	192.499
2010	65	MYR	550200	431862	82	8269200	1539.36	2016	57114	12245	90.0701	51	1.17029	3.99076	0.144323	3.34423	10.1587	5.92176	168.522	273.098
2010	66	MYR	368100	108220	76	6132200	1491.57	1838	47728	12575	79.7388	42.85	0.567023	4.24214	0.190739	7.34489	9.8433	5.73792	154.473	250.33
2010	67	MYR	240700	107980	54	4414288	712.275	975	62145	7548	88.6768	37.74	0.299759	4.1288	0.15532	4.77787	4.70051	2.74005	96.6212	156.579
2010	68	MYR	267700	249812	41	3312987	678.707	3818	75132	9856	95.4596	50.84	0.562704	4.18553	0.158522	8.36569	4.47898	2.61092	99.2511	160.841
2010	69	PRD	2463700	3054991	952	32635731	10748.3	7339	76000	26023	71.7817	37.26	27.1906	4.56483	0.412924	1.21543	330.813	294.964	413.613	541.722
2010	70	PRD	2530200	3974097	830	19447008	9581.51	6019	32641	9001	86.6419	46.66	106.363	7.68917	0.507237	1.08204	294.902	262.944	430.746	564.162
2010	71	PRD	631500	650805	124	5015458	1208.6	2072	35587	6124	65.0576	52.37	3.12811	7.03399	1.13637	0.434544	37.1984	33.1673	324.504	425.013
2010	72	PRD	560700	3515947	152	17196295	5651.52	4930	99100	26683	94.9277	63.01	8.43248	9.76357	0.388656	3.57778	173.944	155.094	374.63	490.665
2010	73	PRD	448500	595250	129	6317680	1570.42	3049	44712	11457	84.0676	57.98	1.51047	5.65084	0.773126	2.763	48.3347	43.0968	149.223	195.443
2010	74	PRD	275800	218920	80	5340659	1085.87	2800	31420	8844	79.0483	37.08	0.472905	4.552	1.0301	4.68983	33.4211	29.7993	104.074	136.309
2010	75	PRD	803900	783682	215	8940191	1729.95	2583	33058	6029	82.6811	55.77	1.18727	3.38715	0.98596	1.94561	53.2449	47.4749	166.31	217.821
2010	76	PRD	232000	4355690	92	11149822	4246.45	6137	99913	29992	86.275	48.44	2.34071	3.82258	0.689176	7.22816	130.698	116.535	262.802	344.2
2010	77	PRD	290400	1289415	41	6603747	1850.65	1509	46050	11381	93.6843	57.74	1.20018	5.80733	0.489022	5.58698	56.9598	50.7872	289.281	378.881
2010	78	CCQ	2487500	3222492	870	69347966	7925.58	13678	572747	45180	84.5336	52.81	12.1533	7.85241	0.615073	3.33222	676.813	478.414	860.291	1519.95
2010	79	CCQ	1720500	1024362	456	42553662	5551.33	4030	61928	12558	70.8339	44.46	21.2831	15.4139	0.621196	2.89277	28.7492	14.3132	128.28	257.556
2010	80	CCQ	165400	206437	80	3200853	647.725	1153	36611	2781	60.6373	53.95	0.520745	10.4413	0.00445431	3.51221	3.35443	1.67006	70.1454	140.835
2010	81	CCQ	257300	196309	83	4604037	714.809	1921	91275	6267	52.4213	51.58	0.40568	3.14641	0.0332197	5.33762	3.70184	1.84302	49.509	99.4022
2010	82	CCQ	257400	195635	54	6012636	921.268	1919	22541	5448	56.3618	56.41	1.13637	8.23034	0.155791	6.76399	4.77105	2.37534	77.7806	156.165
2010	83	CCQ	345600	122853	103	8209702	960.215	1916	46081	9492	69.7555	45.8	1.65761	5.4657	0.314912	4.81513	4.97275	2.47576	60.2407	120.949
2010	84	CCQ	161700	48909	50	4954042	495.229	448	10989	3560	83.6037	47.74	0.151142	4.11073	0.0246317	7.28988	2.56469	1.27687	42.0231	84.3723
2010	85	CCQ	203600	32860	40	3509297	690.279	2275	64586	2654	73.5059	56.92	0.201094	3.78944	0.0124803	9.89215	3.57481	1.77977	51.6364	103.673
2010	86	CCQ	288400	676119	54	5100511	743.915	2779	77516	6342	93.6972	57.16	0.523607	3.18839	0.134568	6.47705	3.85258	1.91807	66.9507	134.421
2010	87	CCQ	259400	111330	78	6566621	827.824	980	5733	1133	84.0655	45.75	0.344247	2.88446	0.0148045	8.01167	4.28713	2.13441	40.005	80.3204
2010	88	CCQ	152700	170072	44	4202615	552.251	1319	20818	10409	86.7911	50.87	0.294429	5.54101	0.23953	7.14374	2.85999	1.42389	56.4959	113.43
2010	89	CCQ	335200	355682	57	5342063	870.847	2071	86786	12256	90.5532	55.81	0.586124	3.42773	0.0275535	8.41405	4.50994	2.24534	58.8783	118.213
2010	90	CCQ	114000	97967	30	3834236	537.224	1843	74851	2547	87.1792	44.43	0.0763615	3.96276	0.00681712	12.3651	2.78217	1.38515	44.2233	88.7898
2010	91	CCQ	252700	159467	32	6013248	819.203	3092	85222	3225	91.4082	45.26	0.0977167	5.6948	0.0260718	17.9063	4.24248	2.11218	43.4037	87.1442
2010	92	CCQ	97900	34828	20	3706675	286.538	396	6652	1943	89.7237	51.96	0.284901	3.59771	0.113599	8.47352	1.48392	0.738792	57.2281	114.9
2010	93	CCQ	160700	54234	36	4011262	657.902	490	23160	2613	75.97	50.42	0.120036	4.54969	0.0188957	11.7688	3.40714	1.69629	45.9573	92.2712
2011	01	BTH	6859000	2822123	1231	58515201	16251.9	14992	61299	8633	74.2245	24.01	239.947	16.6785	0.450883	1.30326	213.1	192.27	930.886	1245.13
2011	02	BTH	2682400	5014484	711	74836973	11307.3	15755	221897	19795	92.1766	52.47	38.4211	11.5867	1.17608	1.7774	174.9	105.27	520.602	868.066
2011	03	BTH	848000	891197	210	30269778	4082.68	8292	196763	25591	94.9177	48.63	5.59058	4.81121	0.0717873	4.68601	103.9	72.317	465.448	616.795
2011	04	BTH	873000	4370543	234	25450636	5442.45	22315	331863	17308	95.199	58.14	2.24845	4.38208	0.195583	3.27184	138.505	96.4027	815.052	1080.08
2011	05	BTH	298800	369183	92	5984572	1070.08	3532	75555	6380	89.6261	39.53	1.67195	7.73995	0.534188	3.04498	27.2324	18.9544	427.941	567.091
2011	06	BTH	584400	522173	117	18888065	2789.03	14425	220318	7205	87.7305	54.21	1.61718	4.90767	0.208299	7.72071	70.9778	49.4023	358.785	475.449
2011	07	BTH	359900	424826	72	9789354	1428.92	4560	106528	14897	86.8451	55.61	0.59279	4.71086	0.210256	9.79385	36.3646	25.3107	235.901	312.608
2011	08	BTH	812100	547479	133	15581131	2449.9	3806	76427	16395	93.5453	51.6	2.61303	4.4399	0.23143	8.35499	62.3473	43.3953	253.221	335.559
2011	09	BTH	373000	605160	86	9670897	1118.61	3621	95524	5582	96.0196	42.96	0.345656	6.46163	0.103941	4.8772	28.4674	19.814	309.022	409.505
2011	10	BTH	254400	421050	107	7978024	1104.2	4020	87360	1715	96.3884	51.04	0.482171	6.16848	0.078676	5.76522	28.1007	19.5588	352.692	467.375
2011	11	BTH	485800	390946	60	15303896	2585.2	2857	43616	11366	96.0498	50.62	1.09257	4.14393	0.105564	11.8101	65.7906	45.7919	426.692	565.436
2011	12	BTH	395300	371353	61	10563172	1611.42	2901	48812	7278	92.5872	53.57	1.02869	7.8354	0.363186	6.95552	41.0088	28.5432	437.026	579.131
2011	13	BTH	269600	186312	46	5672374	929.074	1283	34333	4788	96.6142	50.65	0.841863	3.57756	0.128571	10.2981	23.6439	16.4568	248.074	328.739
2011	14	YRD	4973200	8057600	886	50642624	19195.7	23030	210091	44626	83.6724	45.94	137.802	7.48474	0.647876	0.756107	144.8	68.9	385.954	593.844
2011	15	YRD	1393100	2424317	637	37572517	6145.52	8524	122156	24268	36.9987	40.49	40.3912	6.62955	0.54886	1.22508	72.054	43.8668	463.813	720.978
2011	16	YRD	869600	1923331	289	31691820	6880.15	8999	96415	26972	91.516	53.76	14.5563	16.74	0.569636	2.3542	80.6673	49.1106	667.548	1037.68
2011	17	YRD	501200	1899324	173	22232568	3580.99	3842.15	43734	19324	92.9914	47.21	8.33775	8.8359	0.876879	2.61418	41.9858	25.5611	487.642	758.019
2011	18	YRD	1330800	2042397	336	42799809	10717	16950	191925	71307	89.323	54.77	19.101	7.55083	0.924823	2.95208	125.653	76.4981	673.9	1047.55
2011	19	YRD	659900	887781	141	23783559	4080.22	5627	65253	19589	92.2801	62.68	4.07502	9.39866	0.594563	3.39935	47.8391	29.1247	343.45	533.88
2011	20	YRD	527800	247210	92	15869807	2771.33	1716	37335	20449	83.7268	58.94	1.66115	11.8485	0.558802	8.102	32.4928	19.7818	229.165	356.228
2011	21	YRD	421100	463454	125	14754285	2630.3	2862	56346	9168	89.6848	50.89	3.34537	10.1887	1.15343	3.67061	30.8393	18.7751	360.594	560.529
2011	22	YRD	392700	789674	114	12269399	2311.45	3385	86868	11173	87.3509	58.04	4.0626	8.20279	0.81233	2.75528	27.1009	16.4992	458.33	712.455
2011	23	YRD	394000	288111	67	11976511	2422.61	3438	52738	12558	79.4475	55	2.47094	7.52557	0.665069	4.88813	28.4042	17.2926	319.542	496.714
2011	24	YRD	2643000	2829458	433	31000218	7019.06	6966	91688	47954	91.4921	57.25	51.0142	8.33707	0.732248	2.16787	51.8412	28.9351	239.919	840.536
2011	25	YRD	1718000	2100153	285	23855072	6059.24	11076	152601	19797	83.1215	56.48	16.2503	8.41793	0.450002	2.26228	44.7522	24.9784	238.339	834.999
2011	26	YRD	1113000	785312	190	17515175	3418.53	2950	39982	8038	83.9301	57.82	7.01009	11.2846	0.0600812	5.25473	25.2485	14.0924	128.36	449.699
2011	27	YRD	790500	675259	88	14882661	2677.09	3488	80036	22381	91.3371	48.77	2.88739	10.2833	0.699912	5.01288	19.7724	11.0359	179.156	627.658
2011	28	YRD	414300	486553	85	8046706	1520.06	2271	40285	11980	93.1705	51.43	2.10394	7.8116	0.706022	1.9672	11.2268	6.26622	155.724	545.564
2011	29	YRD	1251800	391252	109	14262594	3332	4376	60425	33124	86.3804	60.78	4.97297	7.68757	0.341038	4.33986	24.6094	13.7357	219.105	767.615
2011	30	YRD	577000	247970	74	8628258	2458.07	3270	41367	10436	87.5147	59.48	4.1845	7.47202	0.16712	7.24483	18.1548	10.1331	137.081	480.25
2011	31	YRD	161000	196247	54	4760876	772.754	999	15277	2125	82.8939	54.92	0.428704	7.38968	0.104281	1.82588	5.70739	3.18557	228.763	801.451
2011	32	YRD	863100	575276	116	10078106	2754.41	3300	48981	6305	85.9973	59.62	4.70175	6.21828	0.0544251	4.03661	20.3435	11.3547	141.461	495.597
2011	33	YRD	977400	457248	360	33769652	3636.6	2336	49497	5978	81.2659	50	8.46209	6.79529	0.529373	1.66564	63.5784	50.1663	587.182	797.6
2011	34	YRD	329900	481240	146	13542133	1658.24	2140	36289	2691	82.21	55.08	2.33516	6.77563	0.66819	1.57187	28.9909	22.8752	517.637	703.133
2011	35	YRD	191600	898900	83	9496178	1144.18	4602	66457	7391	95.7812	69.49	1.29794	6.73602	0.869158	1.43168	20.0036	15.7838	674.473	916.171
2011	36	YRD	121500	436069	62	4127188	579.41	1784	38478	4351	87.7334	72.74	0.291183	8.61638	0.682194	1.50752	10.1298	7.99287	691.126	938.791
2011	37	YRD	265100	309777	80	8293701	1215.74	1847	17685	4615	30.5906	53.03	0.313554	6.41147	0.238597	6.47717	21.2547	16.7709	199.357	270.796
2011	38	YRD	188000	85190	70	6901296	850.489	1058	17233	3972	80.3367	49.16	0.35959	5.11828	0.168835	4.99749	14.869	11.7324	186.455	253.271
2011	39	YRD	80600	159464	36	2925956	372.488	838	16561	1572	95.1805	46.61	0.0974614	6.3156	0.537388	3.8983	6.51218	5.13841	229.714	312.033
2011	40	YRD	516000	76282	48	6356704	671.4	1388	17023	4673	91.9177	47.21	0.428201	4.54347	0.401274	5.2771	11.738	9.26185	222.396	302.091
2011	41	MYR	914300	598900	208	20223297	2688.87	1666	34999	9367	81.3379	53.27	4.30968	6.73613	0.917229	2.48843	55.4188	43.478	581.332	724.755
2011	42	MYR	192500	111580	73	3944664	564.711	1086	35666	8448	63.3515	60.78	0.362427	5.48403	0.262968	2.32782	11.6389	9.13115	387.232	482.767
2011	43	MYR	141700	375936	42	5772917	658.154	1693	90749	2453	86.218	63.31	0.240489	6.65718	0.295509	4.4084	13.5648	10.6421	373.299	465.397
2011	44	MYR	394100	160939	89	10065434	1256.41	2059	88950	9178	90.8918	56.17	0.296647	8.39798	0.644679	5.30429	25.8952	20.3157	290.367	362.005
2011	45	MYR	102200	791025	67	5998850	779.213	2704	62309	6780	98.1384	63.9	0.131287	7.90002	0.841322	1.80555	16.0599	12.5996	737.035	918.872
2011	46	MYR	102100	25887	30	2768623	427.596	608	20103	4558	80.4772	62.78	0.28839	6.88556	0.347245	3.7363	8.81293	6.91406	408.669	509.493
2011	47	MYR	219500	95826	42	7392346	879.062	1160	36963	5931	84.3693	50.48	0.253107	8.55597	0.610735	11.4606	18.1178	14.2141	198.816	247.866
2011	48	MYR	340700	64078	55	7086935	1077.98	2255	89866	8780	80.1503	56.58	0.507058	7.05591	0.415528	9.84024	22.2177	17.4305	213.505	266.18
2011	49	MYR	239100	66230	53	5539033	742.507	531	20273	4451	82.4949	49.91	0.292437	7.92432	0.24063	7.39105	15.3034	12.006	213.612	266.313
2011	50	MYR	311600	19466	42	8284593	1110.58	1657	34766	4886	71.0865	50.96	0.320425	7.62019	0.559654	15.612	22.8896	17.9577	182.506	227.532
2011	51	MYR	1897700	1975226	506	42551621	6762.2	9626	108500	23304	81.9084	45.51	29.8295	3.11883	0.591572	1.25699	89.4864	68.0172	332.144	542.065
2011	52	MYR	316800	584023	70	5974465	925.96	3709	91518	7062	88.0346	57.22	0.360148	3.45866	0.478178	3.51839	12.2535	9.31372	160.137	261.347
2011	53	MYR	656400	671132	102	11576203	2140.69	3161	70464	19988	94.7557	57.53	1.19269	4.92694	0.133469	3.00192	28.3284	21.532	215.084	351.021
2011	54	MYR	526800	271957	116	10979530	2132.22	2269	48780	8330	84.2818	51.89	0.596996	5.94131	0.211965	4.7413	28.2164	21.4468	157.557	257.136
2011	55	MYR	189900	518583	56	3288600	490.89	2254	37737	3350	95.7933	58.53	0.346546	4.53962	0.313694	1.86036	6.4961	4.93759	213.744	348.833
2011	56	MYR	375100	281511	52	5608077	942.59	1976	40877	4792	82.7033	48.37	0.414987	3.31623	0.22339	5.50386	12.4736	9.48099	143.699	234.52
2011	57	MYR	653800	57825	35	7299154	958.16	1982	42393	5705	93.0723	45.08	0.433443	3.96248	0.215932	18.5177	12.6796	9.6376	93.6814	152.89
2011	58	MYR	344200	214414	68	7737115	1043.11	1530	56441	13893	88.4677	38.86	0.747013	3.18432	0.0668976	8.37036	13.8038	10.4921	82.8486	135.21
2011	59	MYR	365700	37773	135	7877600	1045.11	1908	23971	2544	79.3641	38.06	0.245553	4.27191	0.157521	7.1389	13.8303	10.5122	75.6042	123.387
2011	60	MYR	208600	64559	63	5496904	652.01	1154	19733	2957	93.4656	45.7	0.231606	3.29748	0.296716	3.97199	8.62826	6.55821	119.026	194.252
2011	61	MYR	1219100	308003	306	35102425	5619.33	2635	26029	4010	76.9675	53.6	26.1189	4.48538	0.492092	2.23645	36.0981	25.5579	255.6	438.477
2011	62	MYR	406600	470072	107	8490458	1564.27	1904	247387	7152	91.3562	57.77	3.34413	2.3734	0.31534	3.83396	10.0487	7.11462	129.271	221.763
2011	63	MYR	303300	595421	75	6501778	1124.14	2400	57454	9640	66.6127	55.86	2.01907	6.9118	0.450825	2.58506	7.22142	5.11285	124.336	213.296
2011	64	MYR	553600	428401	158	8027901	1734.3	3894	84526	6832	76.9946	45.46	0.689028	6.11835	0.286136	6.38162	11.141	7.88796	78.5499	134.751
2011	65	MYR	488600	462466	83	9039865	1899.49	2281	52485	13214	88.9802	54.19	1.44397	5.34329	0.121304	3.44415	12.2022	8.6393	108.136	185.506
2011	66	MYR	368800	118928	79	7116690	1811.19	1606	46373	9965	77.767	45.94	0.712584	4.33497	0.168065	7.20224	11.6349	8.23768	102.139	175.218
2011	67	MYR	279700	119446	60	4807348	883.63	1042	65188	6094	86.441	40.49	0.431788	4.69442	0.141589	4.80672	5.67637	4.01894	64.778	111.125
2011	68	MYR	287500	296321	45	4252470	847.263	3647	3689	10895	95.738	53.76	0.723	4.3032	0.178015	7.88386	5.44275	3.85354	67.5863	115.943
2011	69	PRD	3102400	3156900	990	34122000	12423.4	7393	65900	24580	70.1779	37.24	36.6339	5.28518	0.370163	1.5412	77.6548	41.0268	2843.77	3189.39
2011	70	PRD	2637100	4186359	841	21363882	11505.5	5702	4928	11631	85.9874	47.21	159.682	8.11894	0.448493	1.06723	71.9173	37.9955	2933.09	3289.58
2011	71	PRD	670000	716461	124	6373858	1404.93	2094	32059	5740	65.405	54.77	4.05835	6.99942	1.01234	0.408092	8.78176	4.6396	2214.56	2483.71
2011	72	PRD	606800	3602147	153	19339593	6580.28	4906	89320	20748	95.4159	62.68	11.3334	10.3035	0.348134	3.87958	41.1312	21.7305	2579.16	2892.63
2011	73	PRD	548700	644100	134	7419441	1830.64	3193	59475	15609	84.1297	55.54	2.21065	6.00883	0.705856	2.69793	11.4427	6.04544	1023.98	1148.43
2011	74	PRD	300300	242473	93	7100299	1324.41	2499	27745	10202	67.5355	42.06	0.630987	4.71363	0.860031	4.4329	8.27848	4.3737	763.899	856.742
2011	75	PRD	847500	867186	221	10252067	2093.08	2622	36875	6785	88.8385	58.94	1.35772	3.4814	0.83101	1.42369	13.0832	6.91213	1190.94	1335.68
2011	76	PRD	248700	4457615	101	10797662	4735.39	6380	132444	28240	87.7512	50.89	4.48619	4.18402	0.643292	6.33662	29.5994	15.638	1820.86	2042.17
2011	77	PRD	312700	1325069	42	7669539	2193.2	1663	22305	9532	94.7646	58.04	1.90419	6.6889	0.394261	2.35805	13.709	7.24275	2012.88	2257.52
2011	78	CCQ	2921000	3855201	1035	75794454	10011.4	15837	531340	33954	83.4767	55	17.027	8.46284	0.800442	3.03916	1028.66	851.776	1665.79	2356.59
2011	79	CCQ	1989200	1143750	483	49440157	6854.58	4607	52577	12904	70.4266	44.69	28.2689	18.2902	0.8747	2.41938	45.6718	26.95	125.075	251.223
2011	80	CCQ	173800	225461	90	3279720	780.359	988	5256	2540	62.0657	57.25	0.721238	12.8482	0.0232197	3.12191	5.1995	3.06812	59.4385	119.387
2011	81	CCQ	265000	161934	94	5092755	900.867	1862	61344	3513	55.2492	56.48	0.488682	3.37118	0.0426827	4.80989	6.00244	3.54191	43.0531	86.4754
2011	82	CCQ	267800	200913	61	5804082	1137.45	1534	26740	6914	65.1239	57.82	1.49054	7.40171	0.164263	5.96122	7.57878	4.47207	65.3222	131.205
2011	83	CCQ	361900	166822	103	7302729	1189.11	1532	38171	9625	72.0196	48.77	2.19896	6.65756	0.156871	4.64892	7.92302	4.67521	51.7034	103.85
2011	84	CCQ	167200	56859	67	5113797	603.356	472	8038	1794	80.6398	51.43	0.20113	4.70787	0.0462211	5.50942	4.02014	2.3722	37.3808	75.0821
2011	85	CCQ	212300	71254	42	3828221	854.684	2530	99781	2740	73.987	60.78	0.221735	5.19676	0.0671757	9.11953	5.69473	3.36034	46.4668	93.3322
2011	86	CCQ	281800	747597	56	4923199	918.06	2076	56661	5333	94.5823	59.48	0.652177	3.58794	0.123657	5.99226	6.117	3.60951	59.276	119.06
2011	87	CCQ	262100	128482	91	7136005	1029.48	987	10605	2859	84.8799	48.51	0.450086	2.95324	0.0222511	6.88538	6.85939	4.04758	34.065	68.4222
2011	88	CCQ	158800	391748	45	4412181	673.338	1280	27495	2924	85.5775	54.92	0.478177	6.15252	0.246663	7.07459	4.48642	2.64734	47.921	96.253
2011	89	CCQ	362900	372918	64	5922509	1091.18	2164	123137	7613	92.5673	59.62	0.776251	3.89653	0.0468165	7.08907	7.27049	4.29016	50.275	100.981
2011	90	CCQ	116200	108231	31	4250844	659.898	1904	67853	1424	93.3942	48.26	0.104083	4.47012	0.0452697	11.1174	4.39687	2.5945	40.1912	80.727
2011	91	CCQ	257800	153899	32	6575700	1011.83	2690	57693	2694	91.2149	50	0.12423	6.38993	0.0616453	17.5067	6.74178	3.97818	37.7031	75.7295
2011	92	CCQ	95900	21151	21	3059667	350.125	391	5988	1758	88.2088	55.08	0.345776	3.96082	0.123474	8.47329	2.33287	1.37658	48.4393	97.2939
2011	93	CCQ	165100	58806	38	4552770	836.444	549	5569	800	78.4284	52.96	0.154353	5.46252	0.0211278	10.4021	5.57319	3.28862	42.9139	86.1958
2012	01	BTH	7174000	2903446	1261	64165795	17879.4	15454	59330	9190	73.0549	23.09	321.955	18.498	0.43407	1.37733	342.6	312.9	966.063	1070.72
2012	02	BTH	2891000	5102108	722	83402588	12893.9	17285	215481	19117	92.0546	52.43	48.5812	12.869	1.15466	1.83787	157.5	105.05	793.327	1318.07
2012	03	BTH	907000	911693	216	36733348	4500.21	9337	179942	31058	91.2431	49.77	7.87009	5.4187	0.0899555	4.80161	82.3161	62.5728	707.089	1015.9
2012	04	BTH	956000	4815820	247	30171685	5861.64	23845	313051	19396	95.3759	60.08	3.04465	4.69572	0.198666	3.96089	107.219	81.5026	1267.64	1821.25
2012	05	BTH	335000	377031	95	7237352	1139.37	3424	71727	6055	84.8604	39.2	2.51651	8.09695	0.562528	3.18955	20.8409	15.8422	632.198	908.298
2012	06	BTH	645000	550893	117	22921322	3024.29	14161	202792	5906	97.0936	54.77	2.27532	5.69913	0.235014	7.87507	55.3191	42.0509	536.175	770.339
2012	07	BTH	449000	381805	72	11864656	1532.06	4063	99770	14806	86.1321	55.52	0.925563	4.93911	0.0112672	9.9097	28.0239	21.3024	354.74	509.666
2012	08	BTH	1010000	500802	141	18884450	2720.9	4131	75312	15774	93.7774	54.63	3.82147	5.24874	0.181938	8.32603	49.7697	37.8325	386.075	554.685
2012	09	BTH	403000	567130	86	11630791	1233.55	4156	82994	6263	96.3149	44.2	0.431945	7.41876	0.167002	4.8458	22.5637	17.1518	454.323	652.74
2012	10	BTH	264000	363465	113	9967514	1181.92	4020	83407	1421	96.1701	54.83	0.60518	6.43907	0.0515757	5.61732	21.6193	16.4339	561.594	806.859
2012	11	BTH	524000	620320	61	18918681	2812.42	3320	44476	11666	96.3976	52.56	1.38898	4.50599	0.113256	11.755	51.4437	39.1051	638.61	917.51
2012	12	BTH	421000	461123	64	12821172	1794.33	2985	51098	5616	94.4419	54.33	1.53057	8.70356	0.356959	6.84697	32.8212	24.9491	651.364	935.834
2012	13	BTH	291000	188945	46	6399496	1011.03	1422	34169	4684	94.9869	52.56	1.06297	4.00953	0.15847	10.3688	18.4933	14.0577	377.891	542.928
2012	14	YRD	5557000	7862500	886	52513998	20181.7	22886	240100	47700	83.3877	49.1	181.511	5.83452	0.656426	0.756107	134.1	65.24	296.337	622.78
2012	15	YRD	1474000	2520751	653	45584861	7201.57	8797	119155	24223	89.3165	43.31	55.9913	4.60944	0.580241	1.24549	87.5381	50.6578	544.367	894.156
2012	16	YRD	881000	1879643	316	35811153	7568.15	8815	86833	22987	89.8614	55.04	23.655	17.8677	0.509407	2.30356	91.994	53.2364	766.887	1259.66
2012	17	YRD	489000	1961658	183	26215648	3969.87	4043.51	35984	14630	93.5729	46.44	12.6865	8.93876	0.852385	2.64087	48.2554	27.9251	553.089	908.483
2012	18	YRD	1337000	3969926	437	51425100	12011.6	17249	183401	70754	89.4906	54.41	31.5671	8.96536	0.841302	2.42346	146.007	84.4932	728.999	1197.43
2012	19	YRD	685000	625672	156	28864699	4558.67	5511	69821	18200	92.3382	63.62	6.99116	9.79842	0.530962	3.60666	55.4125	32.0669	399.765	656.638
2012	20	YRD	538000	240976	95	19408661	3120	2058	40343	20117	84.1043	58.44	2.61271	12.7669	0.609022	7.71342	37.9249	21.9469	272.829	448.139
2012	21	YRD	429000	658294	128	17836452	2933.2	2871	46046	9387	85.1716	49.97	4.98744	12.1082	0.799391	3.51332	35.6543	20.6329	420.786	691.167
2012	22	YRD	407000	811309	120	15006721	2630.42	3701	70455	9982	87.2289	55.77	6.99902	9.70782	0.782003	2.60365	31.9738	18.5031	528.078	867.4
2012	23	YRD	409000	322592	70	14545916	2701.67	3340	51979	8331	85.9262	55.37	3.78739	8.29113	0.585014	4.36202	32.8399	19.0043	373.996	614.312
2012	24	YRD	2819000	2789334	453	37227544	7802.01	7195	86181	42724	92.1726	58.77	72.2518	8.99864	0.672783	2.21363	84.49	36.8276	331.759	594.393
2012	25	YRD	1747000	2260968	290	29014258	6582.21	11639	144356	20125	87.5555	59.74	25.6022	9.15917	0.463637	2.26095	71.2804	31.0698	327.827	587.347
2012	26	YRD	1115000	746335	204	21103395	3669.18	2949	36695	7913	86.4912	59.99	10.6475	11.186	0.0298813	5.28383	39.7346	17.3196	177.806	318.564
2012	27	YRD	792000	734622	90	16423109	2890.57	3593	76572	23267	90.6017	51.85	4.95099	10.8521	0.642736	5.01981	31.3028	13.6443	244.275	437.652
2012	28	YRD	471000	508943	88	9707282	1664.3	2392	38474	11069	92.5961	51.28	4.18749	7.92349	0.618649	3.11464	18.0232	7.85598	216.329	387.584
2012	29	YRD	1307000	396203	115	17225646	3654.03	4482	59280	30418	88.9055	62.48	8.0765	8.45704	0.241501	4.22559	39.5705	17.248	312.557	559.99
2012	30	YRD	884000	263243	74	11268026	2710.77	3230	39547	9667	88.3445	61.8	5.96334	8.03392	0.0948508	7.26519	29.3556	12.7956	188.479	337.685
2012	31	YRD	177000	180671	56	5705986	853.177	1216	13769	1951	84.568	56.37	0.794436	7.55749	0.139605	1.86305	9.23928	4.02723	328.82	589.127
2012	32	YRD	968000	598744	116	12425575	2911.26	3067	44209	6152	86.4986	61.92	7.61814	6.2605	0.0519203	3.96452	31.5268	13.742	189.674	339.827
2012	33	YRD	1156000	433114	378	39780828	4164.34	2638	45572	5971	88.6652	52.61	12.2726	7.26525	0.498518	2.13955	79.8897	60.7205	669.919	849.023
2012	34	YRD	365000	550745	146	17007935	1873.63	2353	36789	3148	83.8488	57.23	5.19116	7.18626	0.627635	2.63553	35.9442	27.3196	594.489	753.426
2012	35	YRD	191000	890359	86	12011508	1232	4643	67717	6914	96.1345	68.09	1.9299	7.86425	0.866751	2.29203	23.635	17.9639	717.332	909.112
2012	36	YRD	126000	443187	52	5343037	621.301	1840	37869	5035	90.1964	74.73	0.443767	7.95704	0.410884	1.4539	11.9192	9.05923	1099.5	1393.46
2012	37	YRD	273000	270613	81	9720126	1359.7	2103	17130	4708	34.6934	55.33	0.548905	6.86085	0.224481	6.24768	26.0849	19.8259	315.805	400.236
2012	38	YRD	192000	118817	77	8825883	970.741	1120	17702	5089	76.4701	51.69	0.603739	5.95479	0.426578	4.51869	18.6229	14.1544	298.438	378.225
2012	39	YRD	78000	203348	37	3747383	417.447	923	16017	1459	95.5343	49.54	0.187181	6.91288	0.485304	3.82131	8.00839	6.08682	363.425	460.587
2012	40	YRD	547000	109604	48	7370150	757.47	1398	20346	4316	91.2983	52.12	0.841402	5.43269	0.464626	6.2123	14.5315	11.0447	363.632	460.85
2012	41	MYR	962000	591000	208	23930288	3000.52	1876	43470	10929	84.8293	58.73	5.99887	6.78524	0.85068	2.51047	73.2469	63.3826	857.361	1092.83
2012	42	MYR	193000	118200	75	4566908	628.252	1236	27634	8511	53.9793	63	0.551463	5.83844	0.130297	2.27755	15.3365	13.2711	572.744	730.042
2012	43	MYR	141000	371837	44	7634171	733.06	1630	87127	2462	87.8218	65.86	0.362757	6.95555	0.27334	4.23141	17.895	15.485	571.596	728.578
2012	44	MYR	419000	217175	100	12063292	1420.1	2124	92076	10056	86.9954	58.57	0.415733	9.04743	0.614908	4.89447	34.6667	29.9981	427.912	545.434
2012	45	MYR	114000	513053	70	6677350	830.323	2557	60637	5715	96.5963	66.99	0.196698	8.88652	0.762089	1.75892	20.2693	17.5396	1102.04	1404.7
2012	46	MYR	102000	27067	26	3279948	482.175	664	18892	2877	80.0198	64.59	0.347893	8.04113	0.339877	3.53184	11.7705	10.1854	611.761	779.775
2012	47	MYR	229000	96039	46	9758961	1006.26	1229	36823	4910	92.391	53	0.335282	9.07911	0.571587	11.3547	24.5642	21.2561	272.134	346.873
2012	48	MYR	356000	68363	60	7238279	1247.6	2604	83384	7175	79.1548	59.17	0.798543	8.23735	0.399608	9.06339	30.4556	26.3541	320.53	408.56
2012	49	MYR	298000	82021	55	6614052	825.04	645	19908	4010	84.5877	53.28	0.391102	8.73787	0.237439	7.14028	20.1404	17.428	305.719	389.681
2012	50	MYR	429000	13820	47	9792325	1265.39	1733	34823	4644	72.1011	53.93	0.467196	8.56623	0.534548	14.6789	30.8899	26.7299	271.86	346.523
2012	51	MYR	1919000	2016330	520	50160766	8003.82	9864	100072	20704	81.7998	48.12	42.0035	3.46167	0.556054	1.22659	102.699	68.2703	687.143	904.034
2012	52	MYR	321000	527468	72	7364077	1040.95	3374	83362	5095	87.3489	62.37	0.661983	3.7838	0.35211	3.37778	13.3566	8.87901	382.965	503.845
2012	53	MYR	700000	633061	124	15570340	2508.89	3165	65349	20635	93.324	60.51	2.01582	5.81453	0.0865142	3.10238	32.1921	21.4001	529.808	697.039
2012	54	MYR	706000	316992	144	15382337	2501.96	2265	46667	8515	84.835	57.08	0.889658	7.8361	0.146749	3.82899	32.1032	21.341	388.97	511.746
2012	55	MYR	200000	471514	60	4427438	560.39	2218	31083	2250	96.0768	59.04	0.429838	5.32448	0.281122	1.74983	7.19048	4.77997	470.293	618.737
2012	56	MYR	365000	270580	53	7612458	1085.26	1943	37083	4362	87.0817	52.45	0.542816	4.5686	0.198252	5.42796	13.9252	9.25696	329.565	433.59
2012	57	MYR	709000	67762	38	9403087	1105.16	1881	45394	5441	84.5371	47.35	0.717397	5.36053	0.209193	11.7554	14.1805	9.4267	199.962	263.078
2012	58	MYR	367000	262519	69	9954907	1196.02	1605	48486	10579	88.6704	43.03	1.09372	4.17854	0.0712197	8.26637	15.3464	10.2017	183.949	242.011
2012	59	MYR	363000	42471	41	10603334	1192.88	1915	20531	3308	82.5514	38.93	0.425757	5.38286	0.0220838	19.3161	15.3061	10.1749	170.068	223.749
2012	60	MYR	222000	98981	64	7393136	760.99	1275	21768	2137	84.2219	47.43	0.361282	4.24949	0.262389	4.93051	9.76442	6.49103	266.026	349.995
2012	61	MYR	1240000	332841	316	40119564	6399.91	2696	21209	3777	77.8897	56.09	35.3969	5.45383	0.462895	2.23597	54.5208	37.3022	361.72	510.895
2012	62	MYR	422000	498562	125	10534569	1761.32	1772	35636	5992	88.9362	60.45	4.52484	3.29566	0.314141	3.36433	15.0047	10.2659	183.889	259.726
2012	63	MYR	323000	624809	77	8938614	1282.39	2754	42869	6053	70.9302	59.46	2.66102	7.57711	0.430523	2.35764	10.9247	7.47449	185.354	261.794
2012	64	MYR	566000	447596	158	8917744	1957.7	3644	86499	13118	79.3391	48.6	0.922501	6.98212	0.28656	6.56637	16.6776	11.4106	110.208	155.658
2012	65	MYR	489000	475062	84	10660492	2199.92	2617	60156	13677	88.0156	56.78	1.85466	5.99986	0.0983	3.407	18.7411	12.8223	157.5	222.454
2012	66	MYR	396000	92547	82	9566700	2038.5	1644	39364	12855	80.2291	49.1	1.08883	4.51647	0.170054	7.24511	17.366	11.8815	143.924	203.279
2012	67	MYR	281000	121167	65	6251406	1020.28	1128	49085	4117	86.3511	43.31	0.666974	5.18413	0.138746	4.89913	8.69173	5.94673	93.2203	131.665
2012	68	MYR	290000	390882	46	5819096	1002.65	3810	4207	6828	96.5552	55.04	0.885079	4.83102	0.198262	6.88882	8.54158	5.844	101.707	143.652
2012	69	PRD	3269000	3135824	1010	37583868	13551.2	7412	64002	23000	75.68	36.84	51.5108	5.62209	0.343705	1.93767	61.7864	24.4558	322.272	609.991
2012	70	PRD	2800000	4232405	863	23144319	12950.1	5446	9847	11937	80.714	46.44	230.753	7.88413	0.399739	1.22441	59.0455	23.3709	364.651	690.205
2012	71	PRD	654000	725808	124	7876184	1503.76	2047	30151	5524	65.3474	54.41	5.8659	6.60005	0.952104	0.42749	6.85638	2.71383	296.533	561.273
2012	72	PRD	650000	3699098	155	21283257	6613.02	4998	84626	20396	91.7749	63.62	16.4948	10.2074	0.327402	4.87504	30.1519	11.9345	301.183	570.074
2012	73	PRD	533000	649627	157	8504108	1880.39	3235	58123	14413	83.6616	54.48	3.40263	6.70848	0.431074	2.80385	8.57362	3.39353	135.605	256.671
2012	74	PRD	318000	165936	94	8526039	1462.35	2344	29220	12593	70.3008	44.34	0.92996	4.70699	0.776894	4.23311	6.66756	2.63909	111.098	210.285
2012	75	PRD	890000	997183	229	12086803	2367.55	3227	35501	8300	88.364	58.44	2.10605	3.78832	0.749149	2.13765	10.7948	4.2727	149.7	283.349
2012	76	PRD	253000	4522891	107	11803493	5010.17	6617	118663	26909	88.3142	49.97	8.98864	4.5578	0.644196	7.70072	22.8438	9.04182	189.787	359.226
2012	77	PRD	330000	1366291	48	8934346	2441.04	1814	27363	8622	95.4246	55.77	4.01892	8.40507	0.333048	2.90048	11.1299	4.40533	231.212	437.635
2012	78	CCQ	8562000	3813387	1052	92542052	11409.6	16124	509788	30611	85.6864	55.37	26.2911	8.54228	1.05175	3.37817	746.778	505.364	2935.29	3544.83
2012	79	CCQ	2123000	1217294	516	58900984	8138.94	5585	56730	11780	72.9358	45.86	39.4597	17.6298	0.956002	2.7785	60.7877	34.1986	191.689	324.853
2012	80	CCQ	174000	239511	100	4149055	884.797	892	31337	2293	64.8108	58.77	0.99696	14.8664	0.0264237	2.68155	6.60833	3.71779	114.416	193.899
2012	81	CCQ	278000	186343	101	6670810	1030.45	1861	46571	3707	59.4614	59.74	0.519545	3.73395	0.0428698	4.39759	7.6962	4.32982	83.8979	142.181
2012	82	CCQ	257000	191203	64	6898294	1280.2	1429	19389	6386	66.0764	59.99	1.9902	7.66309	0.168526	5.63102	9.56153	5.37923	124.091	210.296
2012	83	CCQ	395000	173438	108	8604790	1346.42	1486	35973	6798	72.9197	51.85	3.4349	7.2602	0.267275	4.35568	10.0561	5.65747	101.26	171.605
2012	84	CCQ	175000	55079	69	6284862	682.41	499	7859	1529	83.4254	51.28	0.333759	5.5206	0.0565006	5.00994	5.09675	2.86739	72.846	123.451
2012	85	CCQ	218000	66673	45	4518524	978.181	2917	84414	2904	78.3719	62.48	0.303054	5.64158	0.145048	8.23561	7.30579	4.11017	90.6722	153.661
2012	86	CCQ	278000	657147	64	6080886	1037.75	2051	51907	3947	94.8599	61.8	0.887946	3.98015	0.132007	5.78493	7.7507	4.36047	111.42	188.822
2012	87	CCQ	302000	131971	101	8554586	1180.36	968	9230	3110	85.6704	50.89	0.549803	2.96093	0.0815946	6.22048	8.81582	4.9597	64.4244	109.179
2012	88	CCQ	157000	461698	45	5890703	775.215	1283	27076	6448	93.8308	56.37	0.693996	6.55773	0.246682	6.8701	5.78989	3.25734	89.6146	151.869
2012	89	CCQ	365000	308625	80	7356377	1242.76	2276	138162	8404	94.0941	61.92	1.03298	4.20467	0.0459136	5.65526	9.28185	5.22189	96.0271	162.736
2012	90	CCQ	119000	88845	34	5173767	752.223	1930	56912	1615	90.3143	51.38	0.146238	5.05751	0.0517656	9.43455	5.61816	3.16073	80.8823	137.07
2012	91	CCQ	268000	157748	36	8042111	1135.46	2535	55375	232	93.0403	52.61	0.139115	6.1612	0.0502061	15.214	8.48049	4.77105	72.6337	123.092
2012	92	CCQ	101000	112928	28	3177446	398.052	417	4899	1028	84.582	57.23	0.495988	4.20924	0.105277	7.20293	2.97295	1.67256	91.0064	154.228
2012	93	CCQ	174000	49757	41	5939273	984.719	625	6423	728	79.9824	55.02	0.227593	6.18411	0.0460402	9.35296	7.35462	4.13765	90.1572	152.788
2013	01	BTH	7423000	3027853	1306	69826696	19500.6	14624	52041	9486	70.1669	22.7	430.374	18.5405	0.449769	1.3581	433.5	404.45	1530.86	1676.17
2013	02	BTH	3024000	5463727	736	100900000	14370.2	17861.5	207793	18692	89.2885	51.68	61.6156	13.65	1.16461	1.88025	191.3	90.9	759.106	1138.12
2013	03	BTH	929000	869617	217	41862462	4863.66	10323	181532	27753	91.1378	49.79	10.8227	6.0503	0.18846	4.80603	83.7885	54.0436	605.565	796.637
2013	04	BTH	967000	5195783	249	35758674	6121.21	22234.5	282806	12589	96.3981	59.26	3.95381	5.13668	0.20988	3.98332	105.453	68.0172	1065.68	1401.92
2013	05	BTH	342000	439485	97	7702882	1168.75	3202	72501	6156	88.7197	39.29	3.30909	9.53707	0.55114	3.10709	20.1347	12.9869	525.643	691.496
2013	06	BTH	804000	1352959	121	26612310	3061.5	12996	184980	7125	88.6967	53.59	3.14692	6.10559	0.264591	7.65516	52.742	34.0186	453.979	597.221
2013	07	BTH	457000	369077	79	14177624	1604.58	3541	91811	14318	84.285	54.15	1.2566	5.58802	0.0651083	9.07878	27.6428	17.8296	297.012	390.727
2013	08	BTH	999000	494980	144	19054763	2904.31	4316	79253	14271	94.8128	54.98	5.25876	5.87781	0.202326	8.19718	50.0339	32.2719	334.443	439.968
2013	09	BTH	390000	559507	86	12719294	1317	4625	77689	6032	96.2817	42.89	0.525553	8.63854	0.202342	5.15739	22.6885	14.6341	391.256	514.708
2013	10	BTH	303000	388110	114	12020958	1272.09	4049	72424	1638	95.3092	52.91	0.811689	6.98129	0.110354	5.46522	21.9149	14.1351	469.844	618.092
2013	11	BTH	524000	450480	64	22921444	3012.99	3805	40689	8925	96.9513	52.59	1.74782	5.06972	0.12662	11.2825	51.9061	33.4794	541.563	712.44
2013	12	BTH	439000	462879	65	15413137	1943.13	2992	48607	5066	93.8963	53.98	2.23877	9.59398	0.345633	6.79961	33.4753	21.5916	564.491	742.603
2013	13	BTH	296000	178968	46	7872647	1070.23	1535	32996	5659	95.2696	51.72	1.31018	5.0181	0.181439	10.178	18.4374	11.8921	321.206	422.555
2013	14	YRD	6190000	7994500	886	56441312	21602.1	22833.5	172900	45400	82.0071	49.47	240.029	5.78998	0.75239	0.756107	187.6	77.01	275.979	567.272
2013	15	YRD	2161000	2867065	713	50937800	8011.78	8630	110665	25291	89.2909	44.96	77.1232	5.23941	0.573529	1.14902	118.125	68.3732	622.709	1076.06
2013	16	YRD	1281000	1940069	325	39735188	8070.18	8382	83213	23093	89.4891	55.06	36.1572	18.55	0.52979	2.24698	118.986	68.8716	825.521	1426.52
2013	17	YRD	715000	2154766	186	28501154	4360.93	4273.73	35830	12017	93.4069	44.31	18.6322	8.69473	0.846559	2.50984	64.2974	37.2166	598.187	1033.68
2013	18	YRD	2934000	4180034	441	58221381	13015.7	16994	164970	66916	92.5848	51.63	52.8941	9.13111	0.763001	2.39951	191.903	111.077	802.111	1386.07
2013	19	YRD	1839000	966163	172	32987297	5038.89	5348	63010	14584	88.366	62.2	10.5169	9.54666	0.483786	3.40802	74.2931	43.0023	439.684	759.786
2013	20	YRD	886000	249550	96	22176911	3475.5	2445	44815	17555	83.3001	58.17	3.6504	13.0309	0.676612	7.60727	51.2426	29.6602	303.683	524.773
2013	21	YRD	1011000	697009	132	20251768	3252.01	2868	45803	9731	88.6374	47.42	7.16204	12.1615	0.728924	3.40846	47.9474	27.7529	462.095	798.513
2013	22	YRD	467000	846658	128	17531494	2927.28	3962	63190	9665	86.3405	55.45	11.5548	10.025	0.841729	2.45668	43.1596	24.9816	588.417	1016.8
2013	23	YRD	948000	534321	96	17641702	3006.91	3243	50372	7514	85.3479	52.37	5.41178	7.67076	0.536772	3.35354	44.3337	25.6612	410.646	709.609
2013	24	YRD	2826000	2960819	462	42638732	8343.52	7161	82021	39186	91.7816	59.82	97.5334	8.6474	0.635812	2.14426	86.2713	34.5814	419.925	963.393
2013	25	YRD	1714000	2262718	295	34229529	7128.87	12210	134630	19666	87.8705	60.56	35.6691	10.3891	0.433368	2.19985	73.7119	29.5471	407.02	933.786
2013	26	YRD	1030000	735419	205	26181629	4003.86	3001	34479	7433	84.3548	60.17	14.1627	11.0226	0.108569	5.79076	41.3996	16.5948	189.297	434.286
2013	27	YRD	798000	768964	93	19101518	3147.66	3737	72960	21130	90.6347	52.45	7.37302	11.0221	0.616345	4.87904	32.5466	13.0461	300.701	689.867
2013	28	YRD	482000	532200	92	10700473	1803.15	2496	36806	10789	91.8975	52.64	6.6268	7.8939	0.616468	2.71216	18.6444	7.47353	270.708	621.058
2013	29	YRD	1355000	2013613	197	20019855	3967.29	4552	59635	27245	88.0455	62.37	11.42	8.91629	0.261081	2.11743	41.0214	16.4432	391.623	898.461
2013	30	YRD	901000	302977	77	13643582	2958.78	3162	37141	8710	86.2595	62.05	7.98486	8.32485	0.10445	7.00328	30.5935	12.2633	237.284	544.376
2013	31	YRD	185000	180537	60	7500233	930.849	1465	13687	2094	85.2361	57.19	1.27	7.92723	0.21495	1.76511	9.6249	3.8581	414.832	951.708
2013	32	YRD	1023000	643060	116	15078661	3153.34	2925	43170	31025	86.8627	62.28	11.674	6.52257	0.163228	3.72794	32.6052	13.0697	228.957	525.273
2013	33	YRD	1445000	441803	393	46854411	4672.91	2923	41483	6018	86.478	53.3	17.831	7.57139	0.39777	2.07308	122.963	77.7217	804.671	1058.7
2013	34	YRD	422000	650363	155	20406501	2099.53	2569	38116	7365	84.5921	58.68	8.40192	7.22646	0.715001	2.49609	55.2469	34.9202	710.71	935.078
2013	35	YRD	237000	1001988	89	14316040	1292.8	4557	64723	6745	95.6381	66.47	2.61405	8.80861	1.0872	2.19151	34.0188	21.5024	819.704	1078.48
2013	36	YRD	156000	512468	69	6502389	680.6	1943	36889	5654	87.9298	73.44	0.802815	10.3747	0.537067	1.07721	17.9093	11.32	1236.75	1627.19
2013	37	YRD	349000	312348	81	11857153	1418.23	2237	17168	4863	33.8419	55.85	0.834758	8.35626	0.240251	6.0375	37.3192	23.5885	373.159	490.963
2013	38	YRD	225000	83377	83	10757835	1086.14	1164	18522	6460	80.3731	52.29	0.870384	6.29698	0.553587	3.86072	28.5807	18.0652	359.438	472.911
2013	39	YRD	107000	240985	37	4614756	462.245	1007	15883	2174	95.5824	48.92	0.346219	7.54387	0.503466	3.82829	12.1635	7.68825	429.719	565.379
2013	40	YRD	563000	124351	49	8612473	842.805	1392	19790	5749	92.5779	52.16	1.2186	6.6635	0.57593	5.94398	22.1775	14.0179	432.124	568.544
2013	41	MYR	1196000	785620	250	28968649	3336.03	2107	40756	10602	85.0586	56.45	8.40925	7.38427	0.879806	2.34418	55.4685	42.201	1240.29	1433.31
2013	42	MYR	202000	122010	79	5387200	680.285	1370	27954	6431	52.6208	59.49	0.781728	6.55434	0.187218	2.67448	11.3112	8.60565	827.019	955.73
2013	43	MYR	197000	344563	51	8301074	798.329	1537	90051	2353	86.3566	60.8	0.534144	7.99929	0.306182	3.74144	13.2739	10.0989	827.759	956.584
2013	44	MYR	425000	272200	100	15077751	1601.73	2189	93816	11050	88.4032	56.96	0.634554	10.6071	0.695906	4.76785	26.6322	20.262	629.173	727.093
2013	45	MYR	143000	487900	72	7041529	845.069	2313	58335	5395	95.2934	63.19	0.351256	10.1072	0.656407	1.74088	14.0511	10.6902	1526.54	1764.11
2013	46	MYR	134000	26085	33	3939686	553.47	739	18937	2803	76.8458	63.45	0.427013	9.99017	0.349562	4.20701	9.20261	7.00144	896.686	1036.24
2013	47	MYR	343000	84134	50	10646288	1123.9	1271	35374	3935	91.6735	51.73	0.485813	12.2002	0.561465	11.7231	18.6872	14.2174	394.171	455.516
2013	48	MYR	423000	73649	65	11245778	1387.07	2893	71715	6584	78.0274	56.28	1.12759	9.36551	0.38207	8.3981	23.063	17.5466	482.785	557.922
2013	49	MYR	366000	91234	56	7940981	940.641	805	19748	3539	72.2514	52.84	0.602092	10.2851	0.237867	7.0418	15.6402	11.8992	441.953	510.735
2013	50	MYR	429000	19301	48	11646829	1401.31	1763	34386	4800	63.6909	52.36	0.62477	10.6149	0.533559	14.1129	23.2998	17.7267	402.979	465.696
2013	51	MYR	1985000	2185527	534	59745272	9051.27	9670	97600	14700	82.7615	48.35	57.5449	3.81876	0.555265	1.42231	92.2585	56.4175	677.959	1019.85
2013	52	MYR	334000	560275	88	9476850	1142.03	2999	82400	5037	85.8956	61.96	1.08063	4.2892	0.406129	3.08563	11.6406	7.11839	364.244	547.931
2013	53	MYR	850000	609374	153	20239227	2818.07	3041	55077	18419	93.2315	60.31	3.26811	6.30578	0.0911798	2.9988	28.7242	17.5653	524.722	789.337
2013	54	MYR	849000	385796	157	16966359	2814.02	2171	43958	8619	84.1014	57.08	1.36896	8.04957	0.174815	3.64431	28.683	17.5401	385.262	579.547
2013	55	MYR	204000	499106	60	5671854	630.94	2157	35752	2278	95.7057	60.03	0.4822	6.10775	0.293546	1.75587	6.43109	3.93271	453.713	682.517
2013	56	MYR	381000	267732	54	9784961	1202.61	1842	34602	3825	85.3151	54.14	0.675559	5.5898	0.199547	5.3381	12.2581	7.49599	321.135	483.082
2013	57	MYR	797000	82290	62	12153490	1238.93	1737	42991	5111	85.697	47.83	1.18932	5.89163	0.215109	10.1524	12.6283	7.72238	178.561	268.608
2013	58	MYR	416000	261408	72	12874028	1334.93	1641	43985	10387	91.7107	43.69	1.46162	4.67034	0.0754168	7.94347	13.6068	8.32075	178.373	268.326
2013	59	MYR	445000	39323	47	13655737	1332.55	1885	17441	3045	83.7009	38.97	0.652899	6.28894	0.0305814	17.2401	13.5825	8.30592	163.941	246.616
2013	60	MYR	236000	84445	72	9530031	872.11	1384	24009	2018	90.0273	47.27	0.444791	4.74601	0.277849	6.02797	8.88931	5.43595	262.638	395.086
2013	61	MYR	1303000	383172	326	45933871	7153.13	2690	21173	4049	78.3083	56.13	48.5237	6.02149	0.46511	2.18365	67.3703	48.1673	524.004	765.883
2013	62	MYR	455000	512885	133	15053294	1949.43	1568	41671	7227	89.7274	60.34	6.16556	3.89323	0.330587	3.57222	18.3603	13.127	263.654	385.356
2013	63	MYR	354000	623460	79	12149177	1443.06	3119	46242	5526	66.6311	59.7	3.45854	7.66649	0.456654	3.15091	13.5912	9.71722	269.564	393.995
2013	64	MYR	578000	447532	159	14372975	2169.44	3246	83738	7469	87.0628	48.5	1.31988	7.68926	0.308428	6.3001	20.4324	14.6084	158.875	232.211
2013	65	MYR	529000	497743	88	14853493	2435.51	2874	58231	12686	87.7554	55.54	2.45806	6.92174	0.10314	3.33588	22.9383	16.4	232.955	340.487
2013	66	MYR	424000	104354	86	12841600	2264.94	1653	37246	11601	78.5828	49.47	1.54602	5.2179	0.201314	6.76037	21.3318	15.2515	206.768	302.211
2013	67	MYR	294000	140275	67	8423740	1123.13	1163	51294	4970	85.9257	44.96	0.980549	5.23577	0.140305	4.91857	10.578	7.56286	137.391	200.81
2013	68	MYR	304000	561179	46	7875746	1118.17	3714	100173	7159	97.7697	55.06	1.00829	5.61218	0.197476	6.91396	10.5313	7.52948	153.681	224.62
2013	69	PRD	3246000	3197361	1024	44545508	15420.1	7732	63331	22558	76.9495	34.84	72.081	6.89993	0.350015	1.85976	86.8566	15.0413	191.133	482.89
2013	70	PRD	4574000	4393588	871	25010091	14500.2	5193	8193	12012	80.9169	44.31	313.419	8.13504	0.403816	1.20914	81.675	14.144	222.423	561.942
2013	71	PRD	746000	774433	124	9608944	1662.38	2076	22653	5538	63.0975	51.63	8.63124	6.78192	0.962132	1.28057	9.36362	1.62154	172.296	435.298
2013	72	PRD	1742000	3798092	157	23836462	7010.17	5095	79441	14822	88.3833	62.2	22.097	10.8128	0.355335	4.7525	39.486	6.83796	164.694	416.094
2013	73	PRD	595000	707863	158	10008418	2000.18	3394	57857	11750	83.3647	51.1	5.14904	6.76097	0.462589	3.04364	11.2663	1.95104	75.8476	191.626
2013	74	PRD	407000	285572	95	10077778	1660.07	2273	29647	10153	66.9576	45.77	1.49826	4.95031	0.787493	4.61265	9.35064	1.61929	66.5282	168.081
2013	75	PRD	861000	1083545	237	14013040	2678.35	3979	30029	8320	89.8766	58.17	3.45325	4.0349	0.729792	2.03225	15.0863	2.61256	91.8101	231.954
2013	76	PRD	2449000	4537990	112	13839352	5490.02	7123	112132	23463	88.5698	47.42	15.6582	4.86139	0.672508	7.60725	30.9235	5.35515	106.123	268.116
2013	77	PRD	908000	1458375	106	9629280	2638.93	1928	22490	8914	95.7077	55.45	6.35934	8.47507	0.34484	2.8624	14.8642	2.5741	139.912	353.483
2013	78	CCQ	9233000	4121536	1115	110600000	12656.7	13360	494415	33450	82.4745	52.37	37.7666	8.93658	0.923211	3.1835	690.279	443.563	1723.61	2546.99
2013	79	CCQ	5293000	1327738	529	65010801	9108.89	6480	52040	10524	75.631	46.27	54.4376	18.2036	1.05542	2.72143	80.7622	41.2198	242.128	430.379
2013	80	CCQ	219000	177663	106	5248091	1001.6	805	26995	1828	82.4183	59.82	1.42492	14.9303	0.02335	2.54587	8.88051	4.53248	137.766	244.878
2013	81	CCQ	359000	216849	109	8530556	1140.48	1803	41528	3541	56.2367	60.56	0.946383	3.72852	0.0500071	4.0358	10.1119	5.16093	102.176	181.618
2013	82	CCQ	357000	192873	70	7836529	1395.94	1292	16039	6638	62.3222	60.17	2.727	7.7291	0.151117	5.08795	12.3769	6.31696	151.036	268.464
2013	83	CCQ	481000	286007	110	9301035	1455.12	1378	35002	5788	71.7998	52.45	5.03031	8.03415	0.156117	4.52402	12.9016	6.58476	113.685	202.075
2013	84	CCQ	205000	67455	76	7814778	736.614	527	6694	1111	81.1053	52.64	0.578719	5.97145	0.0739585	4.73024	6.53104	3.33334	87.8523	156.157
2013	85	CCQ	249000	77427	58	5670849	1069.34	3217	103305	3146	70.2394	62.37	0.36077	5.72644	0.152303	6.40264	9.48111	4.83901	110.681	196.734
2013	86	CCQ	293000	526109	68	7482673	1134.79	1963	46698	4297	93.9655	62.05	1.25445	4.16972	0.122939	5.59873	10.0614	5.13518	127.678	226.945
2013	87	CCQ	423000	125831	109	10916437	1328.55	933	7881	3229	84.0109	51.65	0.723667	3.1616	0.0470534	5.77331	11.7793	6.012	78.8142	140.091
2013	88	CCQ	198000	453755	45	7337204	860.042	1241	20775	3974	96.6401	57.19	0.973016	6.78428	0.259309	6.88943	7.62539	3.89188	109.954	195.442
2013	89	CCQ	358000	244231	94	9103211	1342.89	2275	106171	5825	92.7732	62.28	1.42082	4.47914	0.0364995	4.95547	11.9065	6.07689	117.085	208.117
2013	90	CCQ	130000	141549	47	6637032	835.144	1907	66405	3368	87.3244	52.2	0.153065	6.29616	0.052737	6.83671	7.40463	3.77921	98.3654	174.843
2013	91	CCQ	340000	208151	37	9739589	1245.41	2338	20602	2062	93.3259	53.3	0.247072	6.67622	0.0467475	14.836	11.0422	5.63578	86.9153	154.491
2013	92	CCQ	107000	159085	29	2834242	417.97	412	4899	1168	92.3849	58.68	0.738412	4.36064	0.102951	6.91719	3.70585	1.89141	109.908	195.36
2013	93	CCQ	273000	55477	43	7299320	1092.36	671	6091	645	77.6888	55.7	0.312918	7.59111	0.0558535	8.80312	9.68521	4.94318	114.639	203.77
2014	01	BTH	7558601	3045114	1386	75114785	21330.8	14549	135115	9174	69.329	22.32	543.08	18.7744	0.437125	1.31907	624.4	535.6	1933.28	2072.14
2014	02	BTH	2999600	5590727	738	116300000	15726.9	18438	850132	19011	89.118	50.64	73.8254	14.468	1.17111	1.81173	278.9	177.18	643.244	1353.71
2014	03	BTH	1005628	1374272	264	48839608	5170.27	11339	663236	24024	90.0191	48.51	13.908	6.47914	0.201597	3.8137	80.0464	46.8065	538.818	835.377
2014	04	BTH	936556	5028720	249	41462408	6225.3	20624	740545	13973	96.4252	58.7	5.07294	5.20183	0.220835	3.51905	96.3805	56.3577	920.395	1426.97
2014	05	BTH	338682	361466	103	7916533	1200.02	3027	145768	6273	91.5	38.29	3.91747	9.36918	0.631655	2.84468	18.5788	10.8638	443.235	687.186
2014	06	BTH	804870	1300942	124	30907369	3080.01	11973	586707	6388	94.5272	51.34	3.73429	5.63943	0.288672	8.01609	47.6848	27.8833	342.241	530.606
2014	07	BTH	460718	359026	90	16470795	1646.94	3055	194440	14323	83.4005	52.38	1.43753	5.6048	0.286531	8.47771	25.498	14.9098	233.679	362.294
2014	08	BTH	1057012	524139	146	23864816	3035.2	4459	219270	14200	93.319	54.36	6.88545	6.20813	0.213445	8.37414	46.9912	27.4777	277.248	429.843
2014	09	BTH	380630	524570	86	14020061	1348.97	4988	255850	6204	96.2451	42.13	0.694794	8.99529	0.210213	5.49416	20.8849	12.2123	313.362	485.832
2014	10	BTH	299201	352122	115	14027065	1342.55	4039	159640	1560	94.8913	51.08	1.00308	8.05763	0.0325212	5.72731	20.7854	12.1541	373.943	579.756
2014	11	BTH	530659	507571	68	27289276	3133.38	4275	147270	9490	95.7262	52.27	2.06671	5.71791	0.136154	11.0882	48.5112	28.3665	444.024	688.41
2014	12	BTH	452307	530294	66	13299134	2175.96	3133	94919	5149	92.1729	52.6	3.09886	10.5723	0.352688	6.39392	33.6884	19.699	511.65	793.256
2014	13	BTH	295320	295211	46	9451687	1149.13	1731.5	103258	4966	94.2277	52.18	1.55353	6.4037	0.18908	10.4187	17.791	10.4031	265.448	411.547
2014	14	YRD	7304600	7713718	886	60129660	23567.7	22781	138900	43939	82.1239	48.67	297.976	5.92196	0.776756	0.756107	250	81.96	537.78	1310.06
2014	15	YRD	2300000	2890160	734	54307699	8820.75	8464	507606	21561	90.1462	44.98	99.7124	5.4412	0.503336	0.885675	119.339	78.5079	1063.35	1837.09
2014	16	YRD	1234900	1958780	328	46107671	8205.31	7676	278794	21551	90.7893	54.07	50.1085	19.0236	0.413728	1.65035	111.012	73.0303	1459.14	2520.89
2014	17	YRD	717400	2189134	204	33100503	4901.87	4527.17	110419	11909	93.6956	43.43	24.6812	8.80915	0.809459	1.79412	66.3189	43.6284	1016.84	1756.75
2014	18	YRD	3154200	4176415	447	60539991	13760.9	16501	638883	61438	91.3422	51.07	77.6238	9.53248	0.668274	1.47297	186.175	122.477	1698.43	2934.29
2014	19	YRD	2212700	991734	190	38963893	5652.69	5320	244851	15809	92.394	61.92	14.4046	9.37597	0.453955	3.45496	76.477	50.311	560.655	968.618
2014	20	YRD	873200	266677	111	27513537	3835.62	2908	132401	17472	85.2407	57.89	5.16664	13.0671	0.44593	7.77366	51.8933	34.1384	359.95	621.87
2014	21	YRD	1132800	751058	136	24166627	3697.91	2968	166530	8790	90.0369	45.88	9.12059	12.5898	0.602336	3.4074	50.0302	32.9128	603.325	1042.34
2014	22	YRD	507300	818367	134	21423427	3252.44	4277	284521	9085	88.4039	55.47	16.2306	10.5529	1.0579	2.02984	44.0033	28.9479	918.446	1586.76
2014	23	YRD	1072600	568423	99	21973367	3370.89	3203	128556	7376	88.7483	50.55	6.80879	7.97232	0.43985	3.52779	45.6058	30.0022	505.141	872.708
2014	24	YRD	2934420	3550615	495	49527010	9206.16	7426	152375	35370	92.0084	59.77	118.345	8.35679	0.632387	1.58166	108.669	52.4897	489.129	1220.24
2014	25	YRD	1717057	2374295	309	39894626	7610.28	12754	523571	16546	86.9769	60.01	45.3613	10.8491	0.459376	1.58469	89.8313	43.3907	509.434	1270.9
2014	26	YRD	1046909	779475	215	30528120	4303.05	3038	128921	6020	83.0623	60.06	17.0097	11.3286	0.125254	4.80359	50.7929	24.5342	205.635	513.005
2014	27	YRD	800755	800089	96	22212077	3352.6	3840	195558	20636	91.4854	51.38	9.37012	11.1211	0.701079	3.60416	39.5739	19.1152	377.056	940.653
2014	28	YRD	494286	561503	99	12429184	1956	2634	78149	10020	93.168	55.18	9.23009	8.09157	0.587084	2.31857	23.0885	11.1523	285.251	711.624
2014	29	YRD	1397373	2077161	192	23046833	4265.88	4624	113557	26341	94.1049	61.84	14.9217	8.96885	0.20362	2.04629	50.3542	24.3223	372.021	928.09
2014	30	YRD	960001	309239	78	15947862	3208.2	3106	98044	7627	85.5087	61.58	10.2214	8.57747	0.0841733	6.06414	37.8694	18.2918	259.264	646.793
2014	31	YRD	452000	189102	61	9608783	1015.26	1826	39478	2150	83.2622	57.12	2.34321	8.19501	0.224848	1.70175	11.984	5.78857	397.743	992.26
2014	32	YRD	1074306	651513	128	17659343	3387.38	2795	157472	6822	87.4276	60.65	15.4627	6.88581	0.126853	3.49415	39.9844	19.3134	220.026	548.905
2014	33	YRD	1450120	561945	403	53026372	5180.56	3232	126306	6920	86.2649	53.14	25.5804	7.85625	0.410419	1.91397	106.525	75.2928	1091.6	1727.01
2014	34	YRD	439035	728164	160	23926406	2309.55	2781	138477	3900	87.4143	57.48	12.4049	7.49684	0.781752	2.48388	47.4898	33.5664	907.014	1434.98
2014	35	YRD	231329	1119492	92	16747414	1333.12	4446	182522	7338	95.1918	64.52	4.0402	9.21157	1.35098	2.47826	27.4121	19.3752	943.09	1492.05
2014	36	YRD	156911	523640	69	7675973	716.31	1990	2072207	5693	91.1506	72.14	1.5483	17.4817	0.592272	1.08823	14.729	10.4107	1529.73	2420.17
2014	37	YRD	353842	294530	85	13947517	1544.32	2508	176689	4661	30.0026	53.14	1.23166	7.20248	0.318552	6.6882	31.7548	22.4447	379.235	599.985
2014	38	YRD	229535	131139	83	12481572	1214.4	1332.5	38918	5755	79.5445	53	1.47896	6.94227	0.668383	3.9735	24.971	17.6498	402.338	636.535
2014	39	YRD	108932	263389	37	5380392	517.169	1503	111827	2648	96.033	48.8	0.869685	8.10067	0.566972	4.37833	10.6342	7.51639	474.589	750.842
2014	40	YRD	162805	128058	50	11401195	917.63	1822.5	31018	3893	92.7906	52.55	1.71682	8.13825	0.679908	5.83337	18.8687	13.3366	500.635	792.05
2014	41	MYR	1220981	597833	262	34342514	3667.96	2364	87369	8656	87.2987	55.47	10.4343	7.91991	0.888593	2.22708	53.9646	40.2237	827.467	1087.61
2014	42	MYR	200728	122341	79	6225413	738.214	1597.5	74876	6852	63.6793	58.28	1.06141	7.1602	0.206414	2.76667	10.8609	8.09541	518.413	681.396
2014	43	MYR	201976	332835	51	9060922	864.952	1573.5	97498	1903	79.7622	59.34	0.719281	8.75022	0.319242	3.80392	12.7255	9.48525	520.563	684.223
2014	44	MYR	454424	270100	103	18122162	1779.96	2245	306153	10739	90.2141	56.08	0.893006	10.844	0.768587	4.98042	26.1875	19.5194	398.857	524.253
2014	45	MYR	140700	681223	74	7481948	900.268	2212	108349	4746	97.2442	58	0.518616	10.7123	0.371733	1.75363	13.2451	9.87254	883.481	1161.24
2014	46	MYR	139100	24645	34	4642315	606.981	800	1302918	2216	82.3943	62.58	0.444867	10.9976	0.347246	4.46425	8.93015	6.65628	560.12	736.216
2014	47	MYR	359557	79210	53	12706414	1242.11	1443.5	114382	3251	91.0993	51.15	0.572924	11.9491	0.608835	10.3876	18.2744	13.6213	279.326	367.144
2014	48	MYR	432149	83317	68	13548527	1522.99	3206	200608	7072	75.1424	55.22	1.57309	11.0181	0.3836	8.49992	22.4069	16.7014	303.577	399.018
2014	49	MYR	382445	69698	58	9572481	1036.77	1040	23791	2924	74.3278	51.99	0.874494	10.8053	0.234829	7.24145	15.2534	11.3695	283.311	372.381
2014	50	MYR	450307	16358	50	13433252	1550.24	2148	112949	5048	66.4223	50.61	0.692854	11.4914	0.540443	15.5105	22.8077	17.0002	233.242	306.571
2014	51	MYR	2023435	2140852	553	69625338	10069.5	9421	263100	17097	82.7925	48.57	71.9593	4.24683	0.580041	0.831141	116.402	77.855	686.346	1122.37
2014	52	MYR	333700	545139	88	11494951	1218.56	2619	808080	5812	85.4521	61.22	1.35291	4.66454	0.429061	3.27499	14.0864	9.42163	271.695	444.297
2014	53	MYR	877800	581375	162	24710429	3132.21	2921	179381	17763	93.4053	60.1	4.37635	6.86131	0.0958174	2.70269	36.2079	24.2175	439.134	718.108
2014	54	MYR	963460	389353	157	24482900	3129.26	2078	70660	8412	84.9969	57.26	1.89396	6.8043	0.190994	3.76586	36.1738	24.1947	294.788	482.062
2014	55	MYR	208196	549618	64	6870800	686.64	2047	97475	1710	95.9226	59.45	0.562634	7.32084	0.25676	1.71876	7.93746	5.30895	357.518	584.643
2014	56	MYR	382962	318573	55	11901452	1310.59	1949	98395	3825	88.7006	54.21	0.883909	6.80634	0.218483	5.4727	15.1502	10.1332	249.037	407.246
2014	57	MYR	806182	89356	70	14829271	1354.72	1615.5	123300	4900	87.2676	48.62	1.73626	6.09105	0.272203	10.7552	15.6604	10.4744	146.534	239.624
2014	58	MYR	432695	288069	74	15710897	1480.49	1723.5	107307	9923	89.1859	44.66	1.87023	4.97589	0.0810829	8.93226	17.1143	11.4468	125.884	205.855
2014	59	MYR	656600	41727	47	16575874	1459.15	1998.5	54679	3011	85.6867	39.12	0.906961	7.18767	0.0506473	20.8337	16.8676	11.2818	110.744	181.097
2014	60	MYR	234783	85282	73	11487500	964.25	1559.5	108744	1918	84.6149	48.51	0.568821	5.38998	0.282923	6.84085	11.1466	7.45537	180.598	295.328
2014	61	MYR	1317973	387454	336	54357478	7824.81	2629	43417	4397	77.8622	55.18	60.7818	6.73213	0.475376	2.46469	61.2923	48.116	726.503	1016.14
2014	62	MYR	452964	528818	135	18370955	2161.01	1412.5	41003	5929	91.2266	60.03	8.05032	4.48272	0.35557	3.47825	16.9274	13.2884	328.175	459.01
2014	63	MYR	499300	618036	80	15033511	1570.56	3448	111754	5260	63.5575	59.03	4.4709	7.50207	0.482951	3.62499	12.3023	9.65763	335.077	468.664
2014	64	MYR	564042	439636	159	17670126	2396.55	2773	157459	6466	87.8607	47.91	1.93696	7.6249	0.351312	6.14063	18.7723	14.7368	185.858	259.954
2014	65	MYR	520400	486999	93	17901290	2669.34	3154	134415	10468	94.0209	54.98	3.21375	7.24609	0.112925	6.29216	20.9091	16.4142	292.857	409.611
2014	66	MYR	421400	174566	87	15477200	2514.15	1786.5	97795	10202	80.913	48.67	1.95301	6.03052	0.224218	7.05806	19.6935	15.4599	251.263	351.434
2014	67	MYR	287432	149696	71	10306416	1253.15	1355.5	120594	4794	82.3809	44.98	1.31172	5.40965	0.151363	5.21729	9.81599	7.7058	157.563	220.379
2014	68	MYR	303096	506875	47	9389378	1210.86	3499	155930	5519	96.8294	54.07	1.22964	5.95612	0.251303	9.34039	9.48474	7.44576	171.515	239.893
2014	69	PRD	3263983	3403486	1035	48895026	16706.9	7722	442516	19181	72.1472	33.9	92.4156	6.87209	0.311531	1.23626	74.6772	23.4749	180.785	1043.95
2014	70	PRD	4584759	4722889	890	27174226	16001.8	4883	34696	12115	80.6905	43.43	392.78	7.40463	0.37709	0.348707	71.5258	22.4842	456.258	2634.68
2014	71	PRD	752804	841790	124	11350492	1867.21	2126	66364	4936	65.3734	51.07	11.3985	7.10645	1.01499	0.87903	8.34617	2.62363	148.765	859.05
2014	72	PRD	1735740	4064164	158	26124462	7441.6	5228	203486	16413	86.786	61.92	26.4836	11.682	0.359605	4.7425	33.2628	10.4562	179.004	1033.66
2014	73	PRD	599186	759149	159	11116497	2082.76	3523	174934	17284	85.2256	50.65	6.46051	7.1592	0.461479	2.12433	9.30965	2.9265	49.6447	286.675
2014	74	PRD	417534	191567	95	11387298	1845.06	2152	44704	10093	89.2238	47.65	2.09975	5.14182	0.747612	4.94257	8.24717	2.59251	37.6576	217.455
2014	75	PRD	918445	1197381	244	16067089	3000.37	4826	28941	8465	89.7771	57.89	5.9213	4.18286	0.684812	1.49782	13.4112	4.21583	76.1677	439.833
2014	76	PRD	2387461	4829488	922	14271099	5881.32	7537	279406	28396	88.7052	45.88	23.187	5.16591	0.717256	0.204989	26.2886	8.26387	283.341	1636.16
2014	77	PRD	894564	1577676	107	9036570	2823.01	2029	32170	8072	95.8364	55.47	8.86097	8.49169	0.244936	1.375	12.6184	3.96662	167.149	965.209
2014	78	CCQ	9543400	4670329	1231	131100000	14262.6	14677	1410745	34968	84.7719	50.55	48.4074	9.58755	0.837277	3.26338	686.094	377.433	1320.91	2055.62
2014	79	CCQ	2727641	821900	604	66203700	10056.6	7491	146175	10064	77.1275	45.91	69.8098	18.0731	1.23132	2.16	101.564	52.206	346.967	679.815
2014	80	CCQ	224681	129452	109	5693128	1073.4	728	28211	1684	81.3774	59.77	1.92686	14.8639	0.0227435	3.02748	10.8406	5.57228	137.35	269.11
2014	81	CCQ	370196	249376	113	11769910	1259.73	1827.5	143651	3084	60.2959	60.01	1.48225	5.84513	0.0464102	4.70379	12.7224	6.53954	101.591	199.048
2014	82	CCQ	346902	180184	72	8711400	1515.65	1325	31331	6506	66.5347	60.06	3.57897	13.6851	0.145378	5.44442	15.307	7.86806	161.148	315.738
2014	83	CCQ	514331	269660	118	10338708	1579.89	1475	77144	5614	76.4136	51.38	6.49465	7.05562	0.165855	4.97271	15.9558	8.20156	120.38	235.861
2014	84	CCQ	207802	74126	78	8901844	809.554	563.5	12147	1478	83.1497	55.18	0.759664	2.09344	0.0747474	5.05326	8.17592	4.20257	87.9522	172.325
2014	85	CCQ	307889	85294	66	5823416	1156.77	3546	188314	2789	70.9251	61.84	0.495843	6.46947	0.0933283	6.46974	11.6826	6.00506	113.325	222.039
2014	86	CCQ	262600	494964	73	8324078	1207.59	1847	68183	4588	90.998	61.58	1.67771	5.12468	0.0933477	5.31345	12.1958	6.26886	144.246	282.622
2014	87	CCQ	433100	120833	113	12205371	1432.02	870.5	8257	2537	80.3946	51.84	0.748154	7.02391	0.0443641	6.48718	14.4624	7.43393	79.2095	155.196
2014	88	CCQ	201382	105186	45	9092834	944.891	1310.5	22648	3974	96.5781	57.12	1.22695	5.77786	0.236081	8.18605	9.54273	4.90514	110.565	216.63
2014	89	CCQ	357380	215354	80	11099641	1443.81	2286	451583	8560	92.6311	60.65	1.89953	4.78767	0.0338746	5.6123	14.5815	7.49514	110.488	216.48
2014	90	CCQ	139067	161666	48	7965772	919.612	1888	230156	1758	91.9404	52.38	0.222254	11.8134	0.0491412	10.2174	9.28743	4.77391	80.4087	157.545
2014	91	CCQ	319784	340510	108	11487020	1347.83	2149	99575	2222	92.2993	53.14	0.352735	2.87571	0.0385173	9.55553	13.6122	6.99689	81.9156	160.498
2014	92	CCQ	110555	177796	31	3998270	462.414	488	38178	967	93.0156	57.48	1.09867	7.22137	0.0273225	6.28007	4.67006	2.40049	120.47	236.039
2014	93	CCQ	261244	47759	45	9082217	1195.6	717	6669	820	82.9737	55.63	0.414663	6.54354	0.0376798	11.7905	12.0747	6.20663	97.5005	191.033
2015	01	BTH	7773448	3030638	1401	79409699	23014.6	13995	22070	8978	66.0093	21.31	666.958	18.8795	0.42384	1.33575	412.5	383.36	2510.79	2927.07
2015	02	BTH	2947801	5522952	870	130500000	16538.2	18190	154605	18973	88.5555	49.38	88.789	15.1991	1.19965	1.65689	126.4	82.26	1185.54	1866.16
2015	03	BTH	1003184	1347414	278	56898536	5440.6	13289	113652	21964	92.3574	46.76	17.2062	6.64327	0.197648	3.99925	72.5569	39.8086	443.326	758.156
2015	04	BTH	894361	4507711	249	45438766	6103.06	20623	214723	11914	96.8979	57.75	6.31724	5.20055	0.225992	3.68481	81.3916	44.6558	728.315	1245.53
2015	05	BTH	328441	587009	131	8743325	1250.44	3038	46689	7264	80.9732	37.44	5.03249	9.47136	0.676746	2.31431	16.6762	9.14944	355.62	608.166
2015	06	BTH	771689	1324833	127	34433153	3145.43	11835	110193	6101	95.1309	50.11	4.56741	5.9468	0.300454	7.36181	41.9481	23.015	298.233	510.025
2015	07	BTH	449741	352351	90	18258871	1764.73	3215	76035	11979	81.9624	47.36	1.7791	5.81114	0.295093	7.61764	23.5348	12.9125	206.028	352.341
2015	08	BTH	998300	507748	227	24247278	3000.34	4832	49850	10913	94.1677	51.5	8.5284	6.34128	0.199608	5.22976	40.0131	21.9534	239.914	410.29
2015	09	BTH	376079	463729	86	15542319	1363.54	5568	61858	4573	96.7844	42.66	0.795737	9.32413	0.241057	5.13613	18.1845	9.97699	276.479	472.822
2015	10	BTH	299368	339179	117	15119742	1358.73	4320	55393	1373	93.7242	49.98	1.1864	8.01166	0.111281	5.25547	18.1203	9.94175	345.173	590.3
2015	11	BTH	525718	509854	71	31032564	3320.63	4964	32712	8926	95.9975	51.97	2.37655	6.05449	0.109281	10.3412	44.2846	24.2969	386.346	660.712
2015	12	BTH	444543	288899	66	21338117	2473.86	3410	38390	4549	90.1194	48.06	3.81969	11.5115	0.329597	6.81082	32.9919	18.1012	438.229	749.44
2015	13	BTH	295191	301758	46	10855073	1220.01	1928	29919	4554	95.9463	47.86	1.86023	12.9323	0.188211	10.2698	16.2703	8.92675	235.577	402.874
2015	14	YRD	7228840	7870200	886	63493886	25123.5	22843	104900	46900	80.9966	47.65	356.346	6.25604	0.770798	0.756107	220.3	108.8	338.618	1032.88
2015	15	YRD	2130973	3005429	755	54259756	9720.77	8805	101021	23216	89.8527	44.03	123.042	5.17046	0.373063	1.11591	132.052	62.6809	957.19	1455.01
2015	16	YRD	1187899	1981961	329	48885546	8518.26	7987	76092	21993	89.6229	53.5	63.9208	19.4569	0.353964	2.26206	115.717	54.9269	1124.91	1709.96
2015	17	YRD	698933	2680826	250	33989667	5273.15	4670.35	34420	12977	93.0662	42.57	33.0981	9.35989	0.491484	1.8777	71.6334	34.002	929.403	1412.77
2015	18	YRD	3039299	4328525	458	59654418	14504.1	16439	150010	60506	90.8954	50.27	103.708	9.51524	0.590062	2.32778	197.031	93.5242	1156.38	1757.8
2015	19	YRD	2098220	1026505	205	43760257	6148.4	5470	55062	15470	76.9531	61.84	18.7523	8.85132	0.407733	3.07926	83.5232	39.6457	689.396	1047.94
2015	20	YRD	892186	684717	142	33728896	4212.5	3726	41338	16193	84.396	56.56	6.38741	13.3157	0.273051	5.15811	57.2249	27.1628	472.743	718.609
2015	21	YRD	1084246	747645	140	28568211	4016.84	3098	42415	8871	90.9298	47.51	11.3379	12.5647	0.375282	3.21868	54.567	25.9011	735.651	1118.25
2015	22	YRD	504999	861712	138	25410669	3502.48	5058	46329	9059	86.7235	55.29	22.2549	10.8984	0.398187	2.29595	47.5796	22.5845	913.641	1388.81
2015	23	YRD	1071718	569914	105	26937463	3687.9	3320	34170	6943	88.0149	45.78	8.58278	7.98267	0.278695	3.03028	50.0985	23.7801	647.11	983.662
2015	24	YRD	2885605	3452332	506	55563183	10050.2	8654	63814	33807	90.8437	59.27	141.326	8.24572	0.688083	1.93203	103.041	51.4644	591.899	1225.4
2015	25	YRD	1668330	2394546	322	45065771	8003.61	13585	101980	16098	88.0342	60.25	56.9379	10.882	0.528908	2.60506	82.0582	40.9843	560.819	1161.06
2015	26	YRD	1065635	725358	238	34563858	4618.08	3115	37316	6278	90.8867	59.7	20.7912	11.159	0.123789	5.01785	47.3475	23.6479	268.647	556.178
2015	27	YRD	809112	820919	99	25138180	3517.81	4261	67924	21947	90.4763	50.97	11.9403	11.3085	0.744427	4.61008	36.0668	18.0137	418.827	867.094
2015	28	YRD	500579	592623	103	14026428	2084.27	3684	40226	8611	92.9514	55.5	12.4847	8.19246	0.503165	2.86571	21.3692	10.673	381.533	789.884
2015	29	YRD	1386252	2074648	199	25828403	4465.97	4819	59980	26069	91.738	61.47	19.19	9.15907	0.157365	2.25114	45.788	22.869	491.112	1016.74
2015	30	YRD	944277	308270	80	18361601	3402.34	3526	39542	7638	87.1563	59.65	12.6113	8.58078	0.0867776	6.79059	34.883	17.4225	336.713	697.093
2015	31	YRD	466000	181161	62	11347553	1092.85	2187	12379	2202	82.7853	56.59	3.67768	8.38062	0.19662	1.97242	11.2046	5.59617	505.993	1047.55
2015	32	YRD	1011098	635014	140	19960258	3553.85	2719	31868	6251	85.7817	59.48	19.1237	7.20331	0.0817889	4.67171	36.4364	18.1983	320.475	663.476
2015	33	YRD	1438665	624346	416	58519010	5660.27	5166	40829	5335	86.4543	52.35	35.3106	7.82934	0.421146	1.82226	113.099	83.5295	983.773	1391.85
2015	34	YRD	444659	735189	165	27091936	2457.32	4412	38064	4933	87.9583	57.13	16.3349	7.69738	0.867442	2.26822	49.1005	36.2631	930.725	1316.79
2015	35	YRD	231375	1142403	93	18598354	1365.3	4388	48713	7695	94.7543	62.34	5.94619	9.15062	1.32119	2.465	27.2805	20.148	873.346	1235.61
2015	36	YRD	172622	594152	76	10629256	911.6	3613	27813	5338	91.2855	71.26	2.12942	9.08032	0.273303	1.00959	18.2149	13.4526	1412.58	1998.52
2015	37	YRD	334413	277016	85	13855788	1417.43	3245	14738	4470	22.5292	52.76	1.56674	6.95245	0.172672	5.7029	28.3221	20.9172	418.688	592.361
2015	38	YRD	237490	136874	84	14576039	1305.7	1501	18516	5860	78.9043	53.62	2.61914	6.84145	0.760482	3.42548	26.0895	19.2684	444.18	628.428
2015	39	YRD	107161	102701	37	6005372	544.74	1999	17345	1422	95.6697	47.14	0.975003	8.65502	0.585109	3.85407	10.8846	8.03882	527.095	745.736
2015	40	YRD	160428	128315	52	12833637	971.457	2253	19195	3665	91.1361	51.4	2.30775	8.22701	0.751959	5.03632	19.4109	14.3359	519.232	734.612
2015	41	MYR	1250580	664865	307	40000719	4000.01	2883	30399	10016	83.5911	54.99	12.8455	7.39215	0.876285	1.94484	56.3272	37.5802	771.725	1035.36
2015	42	MYR	195067	127121	79	6908760	772.056	1825	29515	6720	57.0602	58.1	1.32364	7.18862	0.210061	2.66338	10.8719	7.25347	498.283	668.502
2015	43	MYR	206191	321194	51	10267407	912.387	1610	83117	1549	84.8639	58.96	0.810548	9.3296	0.323856	2.65603	12.848	8.57188	502.987	674.814
2015	44	MYR	468092	308500	106	21199205	1902.68	3115	79995	16784	89.0167	55.34	1.06655	11.1287	0.814659	4.61358	26.793	17.8757	406.814	545.786
2015	45	MYR	142720	693497	76	8225962	946.796	2294	54027	5654	97.8076	57.84	0.693344	10.8904	0.383897	1.65457	13.3325	8.89516	852.404	1143.6
2015	46	MYR	155403	25453	34	5315555	639.261	861	21564	2531	81.5098	61.99	0.497992	12.0037	0.3553	2.33675	9.00192	6.00586	581.33	779.919
2015	47	MYR	383068	93396	55	14869517	1328.52	1616	38322	3733	80.4835	51.07	0.661656	12.0915	0.632673	9.55627	18.7079	12.4815	279.485	374.96
2015	48	MYR	459122	90779	68	15881419	1621.02	3949	66593	7824	75.0572	54.14	2.03263	12.2213	0.389365	8.0669	22.8268	15.2295	304.466	408.475
2015	49	MYR	389575	70116	59	10996711	1105.14	1275	19676	3057	71.0176	51.59	1.137	11.4779	0.242136	6.72782	15.5623	10.3828	286.427	384.273
2015	50	MYR	463290	90750	77	15602263	1650.81	2533	35021	6534	70.3191	50.25	0.7322	12.4967	0.541285	9.02163	23.2462	15.5093	254.646	341.637
2015	51	MYR	2072768	2115824	455	76808855	10905.6	9443	75035	15452	81.6472	47.53	88.2706	4.56558	0.615581	2.03063	91.0824	56.2733	757.714	1132.87
2015	52	MYR	320758	543722	88	13519279	1228.1	2954	63048	5313	85.2642	59.37	1.72897	5.06391	0.451352	3.02112	10.257	6.33704	385.012	575.635
2015	53	MYR	934399	560452	165	29213819	3384.8	3142	72771	18130	92.7402	59.31	5.86199	7.33477	0.0994537	2.59583	28.2695	17.4657	590.468	882.815
2015	54	MYR	992278	374047	188	29217800	3382.12	2319	33617	8184	83.8569	57.67	2.42815	7.14235	0.181979	3.43286	28.2471	17.4519	432.392	646.474
2015	55	MYR	215512	527101	64	8062140	730.01	2128	38776	1734	96.0233	59.3	0.627846	8.66857	0.307206	3.30874	6.09696	3.76688	501.413	749.669
2015	56	MYR	386916	387970	58	14045815	1388.46	2056	34602	3568	89.8094	53.91	0.976021	7.96464	0.22554	4.97959	11.5963	7.1645	350.853	524.563
2015	57	MYR	815130	97094	74	17623514	1457.2	1494	34081	4540	83.4294	49.04	2.27378	6.22469	0.22928	12.7821	12.1704	7.5192	215.647	322.416
2015	58	MYR	427800	264551	82	18538888	1590.5	1806	39744	10897	88.2331	44.55	2.22629	5.32758	0.0824051	7.00503	13.2837	8.20703	199.279	297.944
2015	59	MYR	637671	68851	47	19584000	1589.24	2112	16746	2989	86.1705	40.17	1.14461	7.92164	0.0595552	12.1327	13.2732	8.20053	178.821	267.357
2015	60	MYR	232957	71454	66	13496167	1030.07	1735	22400	1876	79.5564	49.43	0.782158	5.95535	0.06098	4.87667	8.60303	5.3152	299.761	448.176
2015	61	MYR	1304623	423836	364	63632944	8510.13	2884	15952	5102	73.9936	54.2	71.3641	7.33792	0.507246	2.19532	156.829	47.0663	662.16	843.488
2015	62	MYR	464740	420392	138	19421056	2335.11	1257	36464	3967	89.4974	59.24	10.33	5.07033	0.381316	3.15817	43.0326	12.9146	336.611	428.79
2015	63	MYR	436400	621782	80	18053990	1703.1	4020	38038	5165	61.1491	56.98	5.37268	8.08709	0.527347	3.50772	31.3856	9.41917	344.156	438.401
2015	64	MYR	540482	504609	159	21259283	2601.57	2537	73232	6103	87.5645	46.73	2.52918	7.74554	0.375373	6.43967	47.9432	14.3883	202.516	257.974
2015	65	MYR	483506	502872	97	21547095	2886.28	3626	43084	11375	91.9958	53.87	3.84994	7.23868	0.123319	5.99694	53.1899	15.9629	294.311	374.906
2015	66	MYR	413595	129556	90	17365009	2709.02	1920	33333	9799	82.0776	47.65	2.46138	6.31992	0.24123	6.4642	49.9232	14.9825	265.736	338.506
2015	67	MYR	265555	134101	75	12238012	1354.41	1548	44136	5388	79.9446	44.03	1.61857	5.36623	0.16619	6.35108	24.9598	7.49073	175.841	223.994
2015	68	MYR	291192	462791	47	11083853	1291.66	3735	87777	4806	96.8728	53.5	1.32801	8.71249	0.241036	8.17637	23.8034	7.14369	193.754	246.812
2015	69	PRD	3203134	3937448	1237	54059522	18100.4	8085	47846	18608	71.5596	33.47	114.203	8.47649	0.305687	1.97925	72.7372	17.5753	180.525	574.278
2015	70	PRD	4599649	4771034	900	32983076	17502.9	4645	4132	19077	80.7015	42.57	473.499	7.44067	0.362752	1.19597	70.3359	16.995	210.056	668.221
2015	71	PRD	742715	882783	124	7810227	2025.41	2157	21946	5934	73.3888	50.27	14.7915	7.36497	1.03416	1.29214	8.13919	1.96665	163.747	520.903
2015	72	PRD	1700391	4167284	158.5	30355217	8003.92	5614	67108	16336	90.056	61.84	31.7914	12.0129	0.356896	4.7123	32.1641	7.7717	142.783	454.213
2015	73	PRD	582854	836381	150	13078743	2240.02	3984	45590	14055	85.7741	49.05	7.99273	7.22248	0.409922	2.5212	9.00162	2.17503	64.9679	206.673
2015	74	PRD	427813	423822	117	13300331	1970.01	2564	30944	8097	86.6023	50.01	2.89709	5.06495	0.72256	3.6627	7.91656	1.91285	64.3468	204.697
2015	75	PRD	918574	1321171	217	18639306	3140.03	6209	28683	8595	91.9237	56.56	8.72348	4.273	0.655193	2.20249	12.6183	3.04893	89.4448	284.537
2015	76	PRD	2322753	4833053	929	14465180	6275.07	8128	84940	20429	88.8641	47.51	31.0277	5.3888	0.770098	0.797118	25.2166	6.09301	99.2075	315.594
2015	77	PRD	829382	1611559	139	10554086	3010.03	2170	24430	7455	95.9874	55.29	11.29	8.56998	0.241158	2.74422	12.0959	2.9227	124.608	396.395
2015	78	CCQ	9868700	4940621	1329	153700000	15717.3	15083	426800	35524	85.5218	45.78	57.9162	9.17076	0.745268	2.67087	590.019	402.359	1266.26	2301.8
2015	79	CCQ	5360594	996308	616	69469660	10801.2	9050	37224	11454	72.3252	44.83	88.4195	19.3337	0.87107	2.37792	77.502	47.8611	363.484	707.142
2015	80	CCQ	209710	108891	112	6089534	1143.11	651	17732	1693	82.478	59.27	2.60009	13.4759	0.0206632	2.44833	8.20221	5.06525	203.21	395.337
2015	81	CCQ	379496	264677	120	14387121	1353.41	1852	30076	3745	62.127	60.25	1.90685	3.9506	0.0500265	3.69387	9.7112	5.99712	153.946	299.494
2015	82	CCQ	321366	161756	75	9551143	1605.06	1358	18570	5411	65.6923	59.7	4.61421	7.2237	0.136575	4.62805	11.5169	7.11221	223.695	435.188
2015	83	CCQ	512583	270013	125	11140858	1700.33	1572	32026	6890	75.167	50.97	8.46413	9.20209	0.145466	3.76635	12.2005	7.53435	174.207	338.912
2015	84	CCQ	201295	81691	76	9866098	915.811	600	6658	1419	81.0634	55.5	1.01539	6.4402	0.0742137	4.37165	6.57126	4.05806	128.176	249.362
2015	85	CCQ	298165	64238	72	7787649	1198.58	4014	70516	2617	71.454	61.47	0.639272	6.14343	0.0615074	5.17866	8.60021	5.31103	161.052	313.32
2015	86	CCQ	292757	590343	74	9498096	1301.23	2687	45402	5098	89.5618	59.65	1.92963	4.9034	0.0879769	4.71416	9.33679	5.7659	192.724	374.936
2015	87	CCQ	468678	138932	115	13539782	1516.2	808	7091	2614	79.8731	50.5	0.985639	3.89733	0.0560886	5.5004	10.8793	6.71845	117.524	228.638
2015	88	CCQ	203445	102138	47	8122215	1029.86	1380	20159	6402	90.6021	56.59	1.43294	6.52438	0.217104	6.63137	7.38962	4.56343	164.375	319.784
2015	89	CCQ	362062	193891	87	12675114	1525.9	2688	84078	22125	91.1242	59.48	2.49082	5.34607	0.0350115	5.95669	10.9489	6.76144	167.77	326.389
2015	90	CCQ	157712	132699	50	9227126	1005.61	2319	41366	1337	91.6759	52.51	0.297228	7.95849	0.0456062	6.72491	7.21563	4.45598	147.893	287.719
2015	91	CCQ	344985	340754	108	12141014	1350.76	2288	45767	2068	92.9817	52.35	0.512949	7.31479	0.0445159	6.98913	9.69218	5.98537	126.723	246.534
2015	92	CCQ	111269	182043	33	4884117	502.579	564	5277	815	93.4489	57.13	1.44321	4.99816	0.0446785	5.12905	3.60617	2.22698	156.006	303.504
2015	93	CCQ	260376	46357	45	8155176	1270.38	763	6590	822	81.1468	55.99	0.600136	5.92084	0.0876546	8.08906	9.11542	5.62919	174.383	339.255
2016	01	BTH	7915197	3129675	1420	78887000	25669.1	14169	10257	8515	62.1667	19.74	849.057	20.5255	0.564701	1.34813	674.2	650.52	1773.95	1908.79
2016	02	BTH	2860447	5423398	1008	127600000	17885.4	18113	54539	18022	88.3078	46.58	110.222	16.127	1.27792	1.59239	53.5	38.43	536.987	825.129
2016	03	BTH	995421	1938472	278	56784633	5927.73	13035	85815	13022	84.5771	45.08	21.8793	6.8936	0.20956	4.03744	73.8599	48.837	373.479	680.719
2016	04	BTH	880690	2583934	323	49751053	6354.87	19873	125432	13269	96.4461	55.13	8.36107	5.48872	0.203793	3.68944	79.1821	52.3561	573.635	1045.53
2016	05	BTH	324783	603527	131	8746590	1349.35	3342	24127	3902	88.5458	35.59	7.1725	9.14571	0.688731	2.34265	16.813	11.117	298.137	543.396
2016	06	BTH	760981	1475732	172	37651978	3337.09	11403	71485	4806	95.8787	47.16	5.88625	6.06026	0.260781	5.49905	41.5804	27.4934	244.752	446.096
2016	07	BTH	448410	573374	90	20259144	1975.75	3519	60997	9289	94.3857	44.97	2.39095	10.0019	0.124483	7.65836	24.6179	16.2777	177.48	323.483
2016	08	BTH	1005984	539375	187	29095007	3477.13	5073	27999	7419	90.0974	50.02	12.0907	7.09455	0.138624	5.73453	43.3252	28.6471	212.682	387.643
2016	09	BTH	369595	581680	100	16312702	1465.99	5837	20171	3486	96.4592	40.01	1.11524	9.78578	0.243938	4.42135	18.2663	12.0779	225.655	411.288
2016	10	BTH	296246	334950	117	16154912	1438.57	4254	47879	1384	94.389	46.84	1.42032	7.15851	0.117456	5.26672	17.9247	11.852	281.739	513.51
2016	11	BTH	518892	535347	73	34810735	3544.68	5592	21832	4512	95.855	49.58	3.11686	6.35141	0.142431	10.1493	44.167	29.2037	327.939	597.715
2016	12	BTH	459488	306640	68	24585169	2706.3	3752	23654	4485	84.5767	44.56	5.34319	12.2636	0.305566	6.6802	33.7207	22.2965	398.481	726.289
2016	13	BTH	286298	347260	76	12308344	1420.18	2216	9563	2216	96.3367	46.15	2.33997	7.25532	0.13713	5.90596	17.6956	11.7005	201.531	367.319
2016	14	YRD	6277762	7981800	999	67516768	28178.7	23498	67376	36599	80.9818	45.68	441.334	6.46324	0.734741	1.26527	205.3	58.17	449.501	910.156
2016	15	YRD	2051900	3108100	774	55335643	10503	8586	28639	21624	90.3512	42.11	159.532	4.41862	0.343038	1.06831	103.906	61.5076	761.983	1605.3
2016	16	YRD	1133400	2089667	332	47936947	9210.02	7784	61633	20935	89.9696	50.33	88.4439	21.9695	0.375921	2.26675	91.1145	53.9356	844.306	1778.73
2016	17	YRD	685000	2744188	261	36050770	5773.86	4871.18	31683	12178	92.5956	41.18	45.6277	9.74377	0.326304	1.80034	57.1206	33.8128	723.616	1524.47
2016	18	YRD	2886900	4547831	461	56484864	15475.1	17165	109594	48437	87.1933	49.73	154.558	9.97541	0.413693	2.32675	153.095	90.625	881.473	1857.04
2016	19	YRD	2053400	1062479	216	48119518	6768.2	5303	37115	15367	91.9009	60.46	28.4443	8.84253	0.376617	2.96708	66.9576	39.6358	543.165	1144.31
2016	20	YRD	874300	705584	147	38828338	4576.08	3723	29722	14207	90.3201	54.97	8.49213	13.5039	0.188769	4.88222	45.271	26.7984	375.92	791.966
2016	21	YRD	1021300	881160	149	32886833	4449.38	3208	15193	8233	91.6822	46.57	14.9464	12.7613	0.211213	3.02752	44.0176	26.0564	578.056	1217.81
2016	22	YRD	479700	892167	139	28734336	3833.84	4918	32477	7981	88.3397	54.24	34.3504	11.3353	0.372639	2.25102	37.9281	22.4517	711.558	1499.07
2016	23	YRD	1100000	568519	115	31558701	4101.78	3417	15106	5687	87.7135	44.98	11.5266	8.38346	0.288918	2.84668	40.5788	24.0208	512.491	1079.69
2016	24	YRD	2901347	3370405	541	58424194	11313.7	8175	39499	28382	91.4513	58.12	177.076	8.58375	0.7077	1.76976	155.778	71.8526	574.699	1150.65
2016	25	YRD	1518625	3068195	331	49613931	8686.49	12548	41928	15760	88.1851	59.61	79.9162	11.0841	0.52898	2.29267	119.604	55.1673	524.229	1049.6
2016	26	YRD	1046034	822428	241	39057352	5101.56	3270	14920	5012	91.7487	56.28	27.2481	12.2772	0.0652285	5.05138	70.2429	32.3996	260.082	520.732
2016	27	YRD	805458	897341	101	27901555	3862.11	4149	27437	19763	89.8737	50.52	17.5295	12.5744	0.763052	4.53218	53.1771	24.528	393.528	787.916
2016	28	YRD	502257	647036	106	15921759	2284.37	2997	28298	8532	92.3481	56.16	20.2063	8.72817	0.4519	2.77356	31.4534	14.5079	363.029	726.851
2016	29	YRD	1368251	2002498	204	28824824	4789.03	5006	27499	24383	90.559	59.89	25.4712	9.95919	0.210821	2.3187	65.9398	30.4148	460.881	922.769
2016	30	YRD	926623	327841	98	20840146	3684.94	3273	16321	6467	86.7094	58.95	17.9716	9.17884	0.0806239	5.55662	50.7376	23.4028	319.943	640.585
2016	31	YRD	469900	174393	63	13111370	1241.2	2288	1925	1439	83.3561	56.14	5.44728	9.10222	0.0713001	1.94745	17.09	7.88277	487.048	975.16
2016	32	YRD	941404	692503	140	22726317	3898.66	2983	13211	5725	85.1392	58.32	25.4564	8.20281	0.0327391	4.63997	53.6803	24.7601	301.698	604.055
2016	33	YRD	1480175	645139	460	65011693	6274.38	3810	9011	5130	85.763	48.68	50.8776	8.38574	0.442873	1.77591	128.07	86.1506	1078.78	1460.67
2016	34	YRD	456796	808088	172	30068978	2699.44	3120	31872	3302	87.159	55.9	25.082	8.56585	0.93623	2.17696	55.1	37.0648	997.465	1350.57
2016	35	YRD	222613	1179832	95	20646170	1493.76	4432	18947	7558	94.6465	56.66	9.80397	9.55107	1.42094	2.46757	30.4902	20.5102	897.264	1214.9
2016	36	YRD	170789	606977	81	11968783	957.3	2671	12343	3935	92.6927	61.75	3.04807	15.3814	0.244888	1.98564	19.5401	13.1443	846.869	1146.67
2016	37	YRD	341438	274946	90	15219181	1531.18	2348	8023	4018	21.6429	50.36	2.89265	7.9211	0.128775	4.55751	31.2539	21.0239	458.962	621.438
2016	38	YRD	244677	146615	85	16992134	1422.83	1298	11210	3799	80.8376	53.22	5.75229	7.51859	0.810954	4.7071	29.0422	19.5362	481.585	652.069
2016	39	YRD	107363	152724	37	6525869	589.02	1329	5556	945	92.6162	46.14	1.67057	10.1658	0.637056	3.87297	12.0229	8.08756	560.978	759.568
2016	40	YRD	162916	85837	55	14142678	1057.82	1460	8641	1811	87.6344	48.72	3.88385	8.76165	0.81945	4.78329	21.5919	14.5245	555.017	751.496
2016	41	MYR	1259810	723259	317	45402629	4354.99	2756	13800	10258	88.0644	54.5	15.5466	7.16765	0.676515	1.91693	73.7564	41.9514	712.884	1068.51
2016	42	MYR	192414	124358	79	7836443	840.148	2186	15058	3928	57.8052	56.68	1.57623	7.01844	0.228235	2.68059	14.2288	8.09311	443.595	664.884
2016	43	MYR	210060	308591	52	11628647	998.275	1584	36747	1832	80.9048	56.7	0.936915	9.7335	0.337116	3.00882	16.9068	9.61634	452.21	677.797
2016	44	MYR	435243	333400	107	24285809	2096.13	2565	23955	8561	87.7356	53.32	1.38299	11.7334	0.856787	4.58695	35.5002	20.192	371.15	556.299
2016	45	MYR	144207	745516	78	9212150	1036.19	2182	32136	3277	97.7078	55.76	1.04121	11.625	0.386165	1.63915	17.549	9.98158	764.321	1145.61
2016	46	MYR	147243	29611	39	6041635	695.349	878	7428	1669	82.8081	59.38	0.591556	12.9923	0.375605	3.38357	11.7765	6.69826	522.062	782.494
2016	47	MYR	373161	97817	56	17101622	1461.37	1374	24287	3503	81.626	49.47	0.822044	12.9855	0.664815	9.40388	24.7499	14.0773	255.244	382.573
2016	48	MYR	458386	99546	70	18214270	1781.95	3264	39424	5506	75.1495	51.73	2.5102	12.4381	0.403696	7.86144	30.1792	17.1655	276.749	414.806
2016	49	MYR	377139	79550	60	12513001	1210.91	1384	19442	2999	71.8429	49.7	1.51979	12.1732	0.354363	6.64105	20.508	11.6646	260.57	390.557
2016	50	MYR	433828	104365	78	17902920	1817.77	1787	20991	6124	80.4881	48.67	1.00116	13.2656	0.570091	9.05622	30.7858	17.5105	231.427	346.876
2016	51	MYR	2132591	2143890	458	70397912	11912.6	9065	17917	12623	81.625	45.68	113.704	4.80541	0.673327	1.99483	169.47	117.691	537.325	869.699
2016	52	MYR	307412	560021	79	13508339	1305.55	2296	23157	4375	82.256	55.36	2.16305	5.31123	0.103355	2.82023	18.5728	12.8983	258.275	418.037
2016	53	MYR	942579	530610	167	31911462	3709.36	2876	25996	5919	92.8312	58.69	8.25719	8.18989	0.104733	2.46094	52.7696	36.6469	424.98	687.862
2016	54	MYR	1009946	402998	190	31886444	3694.51	2117	25264	5380	87.0932	56.86	3.5534	7.18264	0.215191	3.29827	52.5584	36.5002	311.248	503.778
2016	55	MYR	220938	556338	64	8532581	797.82	1985	8932	1013	95.6654	57.87	0.82148	10.0183	0.334927	3.20969	11.3498	7.88212	355.635	575.621
2016	56	MYR	394843	412117	63	15314587	1521	1760	13368	2053	91.0571	52.55	1.31583	10.0263	0.244876	4.59147	21.6379	15.0268	247.682	400.891
2016	57	MYR	825944	121358	79	18994300	1576.69	1599	18097	4405	82.8489	48.43	3.02985	6.46173	0.236762	10.5862	22.4301	15.577	154.409	249.922
2016	58	MYR	424122	289133	86	20016728	1726.75	1773	8990	5167	83.2296	43.7	2.8239	5.79253	0.0835901	6.63469	24.5649	17.0596	143.836	232.809
2016	59	MYR	675332	45430	53	20416500	1726.17	1854	7804	1664	82.8212	38.91	1.62674	8.42516	0.0651695	12.0981	24.5566	17.0538	130.353	210.985
2016	60	MYR	229737	71840	66	14382904	1107.93	1573	12600	1421	77.3112	48.59	1.01881	6.53567	0.0628501	4.89825	15.7615	10.9459	212.769	344.382
2016	61	MYR	1209318	527313	375	66933188	9356.91	2783	6634	4287	73.1808	50.92	86.6857	7.77811	0.517705	2.11831	59.4308	39.7155	638.471	2127.44
2016	62	MYR	456409	502717	142	23458016	2488.45	1199	24142	3851	90.9604	57.26	14.5545	5.5191	0.403301	2.8033	15.8055	10.5623	324.431	1081.04
2016	63	MYR	472448	613450	80	19382197	1866.79	3746	29906	3254	61.1597	54.83	7.55364	8.44813	0.540192	3.52287	11.857	7.92359	334.215	1113.64
2016	64	MYR	535140	502296	159	22821813	2853.02	2306	51706	5688	89.0711	44.63	3.5837	12.4377	0.398232	6.47836	18.1211	12.1096	196.547	654.913
2016	65	MYR	469040	501978	100	21844198	3100.87	3348	19469	8207	92.0963	50.13	4.81228	7.48168	0.125792	6.03459	19.6953	13.1617	284.434	947.76
2016	66	MYR	417351	152148	93	20069315	2953.82	1712	17436	4064	70.9358	45.68	3.74199	9.42914	0.27359	5.21196	18.7613	12.5375	256.665	855.231
2016	67	MYR	269330	133303	76	13156800	1493.18	1326	16008	4581	85.3056	42.11	2.17514	5.48703	0.163407	6.28696	9.484	6.33781	170.21	567.156
2016	68	MYR	297330	521669	50	11999232	1400.14	3491	43440	2821	96.3077	50.33	1.53044	6.52104	0.267105	7.72433	8.89305	5.9429	184.966	616.324
2016	69	PRD	3252340	4164565	1249	57035860	19547.4	8021	20726	19326	74.1764	31.64	142.4	8.70153	0.299239	1.9318	88.8466	24.13	132.237	547.277
2016	70	PRD	4562325	4833667	923	40781638	19492.6	4268	4749	10891	81.8859	41.18	579.626	7.45549	0.371215	1.20291	88.5974	24.0623	153.401	634.869
2016	71	PRD	731231	905091	141	13897545	2226.37	2131	3734	4379	74.1152	49.73	21.3742	7.41113	1.07528	1.3098	10.1193	2.74831	121.088	501.136
2016	72	PRD	1717228	4339791	159	35120393	8630	5931	34273	14107	86.8724	60.46	41.2835	13.3288	0.297015	4.6125	39.2249	10.6532	105.157	435.204
2016	73	PRD	595355	870515	152	15177723	2418.78	4182	43302	13009	87.2049	48.42	10.3243	7.02675	0.39259	2.6254	10.9938	2.98582	48.1687	199.352
2016	74	PRD	423470	672249	120	13737439	2084.02	2342	19932	6567	88.25	50.27	3.50185	5.11999	0.707849	3.58203	9.47224	2.57258	47.2579	195.582
2016	75	PRD	960917	1517942	263	20397056	3412.17	4966	17297	6137	90.7341	54.97	12.6514	4.65806	0.351904	1.86655	15.5089	4.21209	64.3094	266.152
2016	76	PRD	2312387	5060048	957	15574580	6827.69	7771	67608	17245	88.3604	46.57	43.4268	5.43442	0.84777	0.780678	31.0331	8.42832	73.4221	303.866
2016	77	PRD	809462	1678005	149	11490146	3202.78	2219	21002	7332	95.5639	54.24	15.8258	8.48143	0.151766	2.52058	14.5572	3.95362	91.3019	377.863
2016	78	CCQ	4128823	4955086	1351	172500000	17740.6	15206	174048	25875	85.5394	44.98	72.8498	9.59617	0.684919	2.54577	631.154	413.795	1339.41	1964.11
2016	79	CCQ	5527319	1239292	837	83525000	12170.2	7990	17318	9262	75.5413	43.73	116.155	20.4024	0.696221	1.88619	107.311	77.915	329.111	532.934
2016	80	CCQ	202794	102417	116	5559697	1234.56	700	8105	1262	69.8835	58.12	3.26335	13.7099	0.0195432	2.37759	10.8858	7.90379	183.656	297.396
2016	81	CCQ	384325	289627	136	17053775	1481.91	1660	25045	3050	60.5998	59.61	2.4057	3.92137	0.0520166	3.36028	13.0667	9.48733	140.528	227.559
2016	82	CCQ	317570	151812	75	10990796	1752.45	932	13705	4191	60.5906	56.28	6.074	5.76547	0.126169	4.6828	15.4522	11.2194	202.506	327.92
2016	83	CCQ	526014	331985	139	12299722	1830.42	1265	9294	2576	78.1981	50.52	12.2649	9.47717	0.136568	3.42132	16.1397	11.7185	158.43	256.547
2016	84	CCQ	331754	75689	79	11008162	1008.45	670	2922	1373	80.6913	56.16	1.38307	6.12415	0.0792849	4.26785	8.89202	6.4562	123.486	199.962
2016	85	CCQ	280524	61743	76	8785213	1297.67	3155	50084	2821	68.5913	59.89	0.965996	6.74192	0.0593119	4.91607	11.4422	8.30781	142.15	230.185
2016	86	CCQ	265331	634677	76	10643164	1406.58	1914	41716	4398	91.3026	58.95	2.43275	5.38497	0.0888235	4.7178	12.4025	9.00509	177.125	286.82
2016	87	CCQ	451657	188111	120	15263105	1651.4	879	6883	2550	78.5557	48.88	1.24872	4.19399	0.0477377	5.29082	14.5612	10.5724	105.819	171.354
2016	88	CCQ	205960	131564	64	11345529	1117.23	1292	19929	5336	89.942	56.14	1.81353	6.57317	0.136445	4.91085	9.85118	7.15262	152.337	246.681
2016	89	CCQ	353195	178672	94	14365206	1653.05	2043	83320	17726	86.2647	58.32	3.40178	5.61103	0.0360508	5.14948	14.5758	10.583	150.923	244.392
2016	90	CCQ	155205	132699	58	12714579	1078.62	1634	41366	1337	88.0014	51.73	0.415099	8.0738	0.0545338	6.22906	9.51076	6.90545	137.568	222.766
2016	91	CCQ	376134	240676	108	14651248	1447.08	1854	43312	2009	91.8933	48.68	0.726163	7.5344	0.059596	7.02418	12.7596	9.26436	107.862	174.662
2016	92	CCQ	112829	149001	34	5058286	545.327	493	3581	634	93.5626	55.9	1.93282	5.63819	0.0397948	4.82907	4.80842	3.49124	144.113	233.364
2016	93	CCQ	181974	46455	49	7302505	943.441	614	6023	799	80.4526	55.33	0.861139	6.03054	0.099049	7.90731	8.31878	6.04	158.199	256.174
2017	01	BTH	8128589	3104137	1446	7.91483e+07	28014.9	14511	3799	8494	61.2889	19.26	1061.37	19.7952	0.507558	1.48239	665.4	640	2995.43	3104.47
2017	02	BTH	2694780	5179830	1088	1.29022e+08	18549.2	17464	42323	18107	87.0166	42.33	133.795	15.2275	1.72351	1.56235	71.2	44.33	247.212	344.154
2017	03	BTH	916116	2860549	286	5.68416e+07	6367.57	12685	36633	8430	85.78	45.45	27.2053	6.92886	0.205984	4.03877	113.401	58.3907	454.589	687.509
2017	04	BTH	761383	6390236	249	4.75949e+07	6818.77	22105	119808	9388	92.2796	55.07	10.5564	5.58737	0.233366	3.30061	121.436	62.5282	669.307	1012.24
2017	05	BTH	292848	955719	135	8.74496e+06	1438.41	3813	18923	2310	86.6279	34.73	9.23775	8.59733	0.670233	1.38599	25.6168	13.1902	607.648	918.992
2017	06	BTH	601286	2923111	176	3.60426e+07	3555.67	10667	58914	2743	95.7109	47.24	6.61767	6.12815	0.306123	5.43845	63.3233	32.6055	290.539	439.404
2017	07	BTH	350056	1657344	103	1.9259e+07	2114.05	4094	23663	5843	91.2003	46.86	2.95092	5.64244	0.27545	7.09446	37.6493	19.3858	222.759	336.895
2017	08	BTH	743811	1932992	190	2.66711e+07	3706.62	4866	8413	6514	89.6691	48.37	16.4716	6.90512	0.202311	6.33525	66.0115	33.9897	247.096	373.702
2017	09	BTH	318224	899579	100	1.59275e+07	1575.94	5591	14634	1977	96.3788	37.32	1.56019	9.66561	0.313801	4.42336	28.0661	14.4514	273.048	412.952
2017	10	BTH	266006	1274523	124	15637327	1531.22	4338	35048	1363	93.7214	45.79	1.67068	5.70934	0.139068	4.9042	27.2696	14.0413	335.654	507.636
2017	11	BTH	434901	1996220	83	3.29216e+07	3771.54	5920	12562	3124	96.0713	49.59	3.73241	6.21768	0.159411	9.00516	67.1677	34.5851	390.722	590.919
2017	12	BTH	960827	1782600	69	22961643	2882.21	3959	11311	2018	84.5135	44.07	6.89086	12.5161	0.296371	6.65091	51.3296	26.4299	485.855	734.795
2017	13	BTH	227921	821718	76	1.15817e+07	1518.18	2347	2040	615	94.6293	47.06	2.916	6.74031	0.167246	6.25961	27.0373	13.9217	263.269	398.161
2017	14	YRD	6323090	7982214	999	65505327	30633	23790	12651	31586	81.2675	42.56	541.332	6.43964	0.657014	1.26503	160.4	97.47	240.622	849.231
2017	15	YRD	2044900	3181389	796	5.47977e+07	11343.3	8814	15416	15710	90.1438	39.76	200.627	4.23925	0.331273	1.06215	94.5032	48.035	745.281	1259.02
2017	16	YRD	1130850	5246766	338	4.84112e+07	9891.56	8575	50154	20783	88.4409	48.31	114.78	22.734	0.370545	2.21769	82.4088	41.8875	827.233	1397.46
2017	17	YRD	688780	3512077	266	3.50202e+07	6178.03	5282.57	28167	13315	91.8245	39.91	59.3029	9.50052	0.433021	1.77542	51.4705	26.1619	718.677	1214.08
2017	18	YRD	2909719	12020351	473	58069641	16527.4	18619	84388	42380	92.8877	48.5	219.389	8.88454	0.387914	2.25726	137.693	69.988	852.403	1439.98
2017	19	YRD	2097413	2757619	226	4.59399e+07	7255.51	5477	14518	13372	92.3844	59.63	39.409	8.31835	0.352714	3.25939	60.4473	30.7247	542.88	917.098
2017	20	YRD	833912	1901789	152	36278617	4827.76	3964	19180	11003	90.3149	53.85	11.7343	8.89845	0.154431	4.7577	40.2212	20.444	370.568	626.007
2017	21	YRD	981300	1622145	164	30727522	4747.49	3470	11197	6782	92.4093	46.48	18.0247	10.3514	0.270581	2.75305	39.5524	20.104	580.646	980.898
2017	22	YRD	430604	1800153	141	2.70725e+07	3952.69	4970	8993	5592	87.2847	52.37	47.2044	9.07283	0.352305	2.25453	32.9307	16.7383	706.273	1193.12
2017	23	YRD	1140307	2017467	122	29248082	4376.6	3785	11721	4596	87.786	44.52	15.5889	7.76063	0.32778	2.8489	36.4624	18.5334	517.277	873.846
2017	24	YRD	2870218	4322669	591	5.69937e+07	12074	8352	26497	24559	90.734	57.54	219.19	7.83026	0.637204	1.692	105.631	66.2658	789.331	1711.28
2017	25	YRD	1612816	5254029	345	47339851	9294.55	12053	25535	14426	88.4108	59.1	102.909	10.1262	0.51958	2.23011	81.3143	51.0113	702.768	1523.61
2017	26	YRD	1191095	2389334	255	36810605	5497.95	3217	11888	4249	89.4054	54	35.9215	12.3954	0.0476913	4.89092	48.0994	30.1744	354.248	768.016
2017	27	YRD	791343	3900849	126	2.65199e+07	4155.63	4402	22516	19695	90.084	47.86	25.0573	12.8307	0.697132	3.6796	36.356	22.8074	533.275	1156.15
2017	28	YRD	503797	1821630	117	1.49741e+07	2468.27	3129	22117	8470	91.726	52.57	32.3129	8.62235	0.43833	2.53204	21.5939	13.5466	489.72	1061.72
2017	29	YRD	1202466	3214714	224	2.73266e+07	5128.57	5215	16092	25057	87.5946	57.15	32.5215	10.0446	0.167113	2.26273	44.8679	28.1472	610.985	1324.62
2017	30	YRD	764906	2282794	104	1.96009e+07	3887.61	3330	14941	6404	88.0791	54.1	22.4704	9.24451	0.0931604	5.27593	34.0111	21.3364	426.516	924.693
2017	31	YRD	183781	243918	64	1.22295e+07	1323.86	2038	1666	1250	83.1787	52.54	7.24042	9.17626	0.169328	1.95763	11.582	7.26576	682.49	1479.65
2017	32	YRD	1012319	2053891	141	2.13433e+07	4193.79	3369	10958	5125	86.5517	54.88	32.0848	8.19401	0.0863964	4.59429	36.6898	23.0168	408.282	885.162
2017	33	YRD	1513899	1503879	461	6.17654e+07	6810.21	3993	9379	4389	81.3174	41.55	69.5156	8.80517	0.451002	1.75549	127.291	93.0789	1100.34	1635.75
2017	34	YRD	447443	1336210	175	28580457	2924.84	3214	21245	3575	87.6317	53.41	39.2696	8.55753	0.93036	2.15411	54.6689	39.9754	1012.15	1504.65
2017	35	YRD	220779	1684424	98	19622262	1615.65	4590	17222	8601	94.5622	55.4	15.3577	9.66062	1.40271	2.52113	30.1986	22.082	903.923	1343.76
2017	36	YRD	170911	706324	81	1.1299e+07	994.252	3111	11468	3180	92.5974	59.5	5.44871	9.39367	0.25387	1.97107	18.5838	13.589	823.284	1223.88
2017	37	YRD	330556	604775	92	1.45375e+07	1650.61	2312	6541	2659	21.8173	47.49	5.72332	7.40598	0.11804	4.50878	30.8519	22.5598	457.145	679.586
2017	38	YRD	238704	1045307	87	1.57841e+07	1552.3	1362	6496	2360	81.0439	49.71	11.7962	8.35922	0.803795	4.63282	29.0145	21.2162	484.702	720.552
2017	39	YRD	105011	472842	38	6.26562e+06	622.358	1419	7414	486	92.7519	43.77	2.93333	8.86717	0.613426	3.69097	11.6326	8.50611	561.84	835.225
2017	40	YRD	171798	745067	58	1.34882e+07	1145.62	1613	10993	1620	88.5412	47.47	6.60708	8.31885	0.812763	4.47677	21.4131	15.6579	559.383	831.571
2017	41	MYR	1209457	1054552	327	42701674	4742.59	2869	22099.5	6999	87.3441	52.98	19.8425	6.93236	0.70368	1.69972	74.7907	56.7153	786.03	1381.95
2017	42	MYR	189744	345039	61	7.3726e+06	909.041	2599	9806	3532	58	55.53	1.88431	6.22095	0.223437	2.74618	14.3356	10.871	491.175	863.552
2017	43	MYR	188495	458762	51	10948027	1085.13	1751	20808	802	82.8019	55	1.25777	9.23499	0.337222	3.7405	17.1125	12.9767	504.092	886.264
2017	44	MYR	444135	1303970	127	22742507	2278.08	2964	15858	7904	89.05	51.95	1.74006	10.5602	0.860217	3.96452	35.9254	27.2429	417.473	733.975
2017	45	MYR	135438	790131	79	8719056	1122.2	2146	23232	2665	97.7639	52.07	1.32469	10.5675	0.384755	1.62528	17.697	13.42	852.979	1499.65
2017	46	MYR	160415	319968	39	5678595	755.844	913	4070	1471	83.2702	58.18	0.742666	12.4286	0.380528	3.3037	11.9197	9.03894	579.287	1018.47
2017	47	MYR	380972	619514	58	1.59856e+07	1591.14	1394	18391	3351	82.7495	48.51	1.13313	11.7377	0.666996	8.61148	25.0923	19.028	286.792	504.22
2017	48	MYR	461940	1319912	72	1.70478e+07	1926.29	3073	40599	3466	76.7095	45.07	3.06114	11.0176	0.398265	7.66969	30.3776	23.036	310.846	546.509
2017	49	MYR	358035	393941	66	11754856	1307.78	1612	8430	2046	73.0423	48.83	1.86225	10.7448	0.351869	6.06335	20.6237	15.6394	291.484	512.468
2017	50	MYR	433024	896945	79	1.67526e+07	1981.37	1762	18286	6318	83.3477	46.82	1.17334	12.3485	0.571344	8.97795	31.2462	23.6946	260.051	457.206
2017	51	MYR	2199031	2625262	628	7.36034e+07	12865.6	9122	14100	11931	80.3255	43.88	144.604	4.58766	0.715423	1.27225	157.565	110.408	1101.27	1585.77
2017	52	MYR	307260	963625	81	13513809	1407.38	2503	16791	4017	83.0256	55.26	2.66394	5.34145	0.11183	3.15611	17.2362	12.0776	523.943	754.451
2017	53	MYR	876621	1738120	170	3.05626e+07	3994.98	2770	21707	5693	90.9688	57.23	10.9136	8.07859	0.105541	2.42501	48.9265	34.2835	888.944	1280.03
2017	54	MYR	1014964	890201	191	36433131	3980.83	2248	8214	4355	86.7493	55.4	4.97695	7.0159	0.223104	3.21513	48.7533	34.1621	648.722	934.126
2017	55	MYR	221615	489774	64	8.29736e+06	863.241	2075	6057	1902	95.8722	54.47	1.05077	8.08871	0.339513	3.12942	10.5721	7.40802	740.8	1066.71
2017	56	MYR	396900	677541	63	14680201	1642.68	1874	9350	1829	91.9826	51.91	1.57501	8.68058	0.247403	4.60127	20.1179	14.0969	518.381	746.442
2017	57	MYR	834151	781773	85	18308907	1704.4	1777	9303	3898	86.0043	47.97	3.95242	6.63121	0.236375	10.4066	20.8738	14.6266	318.478	458.592
2017	58	MYR	409730	640191	89	19277808	1856.26	1853	8861	4129	84.7244	42.65	3.58173	6.03083	0.083162	6.40214	22.7336	15.9297	299.4	431.121
2017	59	MYR	783152	619707	52	20000250	1850.45	1904	5097	1635	79.5728	37.89	2.313	8.1962	0.0749057	12.1271	22.6625	15.8799	270.434	389.41
2017	60	MYR	225125	422852	70	1.39395e+07	1202.1	1648	4286	1561	74.6115	47.64	1.27136	6.68591	0.0631628	4.74807	14.7222	10.316	434.968	626.331
2017	61	MYR	1233178	1302867	427	65283066	10154.1	2929	3532	4066	81.8066	48.23	104.545	7.52214	0.514469	1.53846	65.6815	48.3731	526.837	788.367
2017	62	MYR	443686	631370	146	21439536	2682.55	1288	19966	2177	88.503	52.98	19.0408	5.34499	0.422471	2.86314	17.352	12.7794	263.503	394.31
2017	63	MYR	333070	741637	80	1.87181e+07	2012.4	3448	29202	2326	61.046	52.29	9.7776	7.94809	0.565158	3.53848	13.0171	9.58684	279.908	418.859
2017	64	MYR	521130	753508	130	22040548	3089.82	2200	18317	3566	91.2094	41.53	4.65225	12.5705	0.401536	5.2602	19.9864	14.7195	165.621	247.837
2017	65	MYR	430035	798625	105	2.16956e+07	3358.24	2933	13858	6742	91.0318	47.38	5.89141	7.17381	0.133956	6.01619	21.7227	15.9983	232.735	348.268
2017	66	MYR	423513	488793	100	18717162	3196.03	1676	8377	2677	72.0357	42.56	4.70789	9.23071	0.300929	5.84417	20.6734	15.2256	214.53	321.026
2017	67	MYR	267731	369034	79	12697406	1614.13	1323	6389	3271	87.3216	39.76	2.91902	5.32125	0.160376	6.22726	10.4409	7.68953	143.345	214.504
2017	68	MYR	293059	931473	50	1.15415e+07	1520.55	3431	14241	1884	96.4451	48.31	1.79041	6.54931	0.284257	7.76604	9.83563	7.24374	153.048	229.024
2017	69	PRD	3291696	4364466	1263	55547691	20759.4	8214	34286	18967	76.1349	29.42	179.659	8.79431	0.29166	2.0464	84.7452	33.9698	175.207	645.111
2017	70	PRD	4637941	4872227	925	36882357	20974	3846	1329	7954	80.8317	39.91	694.047	7.12955	0.345376	1.17256	85.6215	34.3211	206.658	760.913
2017	71	PRD	761979	971234	141	10853886	2404.48	2210	12840	5156.5	77.7444	48.5	29.9997	6.97991	1.03067	0.612862	9.81571	3.93459	166.088	611.536
2017	72	PRD	1651618	4686285	159	32737805	9171.1	6210	50690.5	15221.5	83.6888	59.63	56.1852	13.1321	0.17053	4.5967	37.4388	15.0072	143.06	526.745
2017	73	PRD	567127	1867461	155	14128233	2607.45	4545	11914	9676	86.0072	47.58	12.8174	6.58795	0.196934	2.9427	10.6443	4.26672	65.8866	242.594
2017	74	PRD	392871	1170618	121	13518885	2221.98	2536	20796	6421	89.6394	47.96	4.45379	4.36991	0.177777	3.51043	9.0707	3.63596	63.1758	232.613
2017	75	PRD	987638	2619593	270	19518181	3616.9	4381	22990	7366	92.1124	53.85	18.7317	4.60492	0.334837	1.82577	14.7651	5.91854	88.3916	325.458
2017	76	PRD	2423988	5553946	1054	15019880	7334.3	7314	76274	18837	89.0015	46.48	60.406	4.56312	0.575037	0.783469	29.9405	12.0016	102.065	375.804
2017	77	PRD	778995	1811881	121.5	11022116	3391.74	2198	3233	7044	95.7207	52.37	21.2922	6.89184	0.14814	2.65005	13.846	5.55011	122.79	452.113
2017	78	CCQ	4063869	5870002	1423	1.63069e+08	16728.9	15519	139880	19304	85.1281	44.52	90.8078	9.18419	0.639316	2.52589	832.597	537.533	1350.55	2059.97
2017	79	CCQ	5935521	2574020	886	76497330	13143.9	7386	27271	8319	75.7344	42.99	152.147	18.8363	0.493378	1.95231	109.543	78.3188	492.705	678.594
2017	80	CCQ	201723	157182	120	5.82462e+06	1341.97	778	2833	929	74.9205	57.54	4.07986	12.5583	0.00834303	2.3129	11.1842	7.99625	284.772	392.211
2017	81	CCQ	297095	435659	154	15720448	1594.54	1562	12752	3405	62.4714	59.1	3.03513	3.94936	0.0553407	2.82616	13.2892	9.50119	220.853	304.177
2017	82	CCQ	309351	715638	86	1.0271e+07	1910.18	823	16137.5	4801	62.0148	54	7.96176	5.59359	0.0692857	4.13707	15.9198	11.382	319.048	439.42
2017	83	CCQ	506379	516932	150	11720290	1995.16	1340	20660	4733	79.315	47.86	16.6711	9.35706	0.0996492	3.21572	16.628	11.8883	244.573	336.846
2017	84	CCQ	208813	196578	81	10437130	1097.3	748	4790	1396	80.21	52.57	1.72691	5.87975	0.0551538	4.2779	9.14507	6.53834	196	269.947
2017	85	CCQ	260382	415240	81	8286431	1398.89	2426	44260	1156	69.3506	57.15	1.28816	6.14629	0.0364114	3.11937	11.6586	8.33541	221.941	305.676
2017	86	CCQ	260164	1459886	77	10070630	1528.82	1987	32886	4609	90.9321	54.1	3.07835	5.41007	0.0356253	4.59547	12.7414	9.1096	275.994	380.122
2017	87	CCQ	455351	246648	133	1.44014e+07	1800.03	949	6987	2582	81.959	46.06	1.37318	4.13663	0.0314884	4.79941	15.0018	10.7256	165.629	228.117
2017	88	CCQ	201363	722718	65	9733872	1201.02	1360	10390	2542	87.1467	52.54	2.29268	6.61888	0.0985919	4.84054	10.0096	7.15641	238.331	328.249
2017	89	CCQ	361110	473710	102	13520160	1805.13	1835	26733	6107	86.3222	54.88	3.95173	5.71265	0.0250143	4.78717	15.0443	10.7561	235.181	323.911
2017	90	CCQ	328966	303892	68	1.09709e+07	1164.91	1404	12026	1191	90.0327	51.64	0.536274	8.08255	0.0464573	4.93293	9.70861	6.94125	212.101	292.123
2017	91	CCQ	484233	535659	112	13396131	1567.19	1848	17140	968	90.3813	41.55	0.921318	7.60316	0.0351535	5.16914	13.0613	9.33825	165.949	228.558
2017	92	CCQ	115962	806953	36	4.9712e+06	589.499	535	4429	724.5	92.5775	53.41	2.21618	5.95371	0.00995732	3.1496	4.91299	3.51258	226.218	311.566
2017	93	CCQ	176102	89102	50	7.72884e+06	1017.03	710	6306.5	810.5	82.4495	54.21	1.0899	5.9009	0.0768675	5.49737	8.47611	6.06006	238.849	328.963
2018	01	BTH	8193019	3073165	1469	7.4849e+07	30320	14908	1554	8422	60.411	18.78	1273.69	19.0649	0.450416	1.61665	656.6	629.48	2384.69	2506.63
2018	02	BTH	2599869	5542514	1078	1.06433e+08	18809.6	17059	32937	17729	85.7253	38.08	157.368	14.328	2.1691	1.5323	88.9	50.23	392.1	584.642
2018	03	BTH	959653	2955000	309	67139464	6082.62	9339	28399	6660	83.25	45.82	32.5313	6.96412	0.202409	4.04009	152.941	67.9443	414.034	684.114
2018	04	BTH	786018	6577123	249	5.73013e+07	6954.97	27025	88388	7877	88.1132	55.01	12.7517	5.68602	0.262939	2.91177	163.69	72.7004	621.471	1028.89
2018	05	BTH	283544	983172	138	9.34131e+06	1635.56	4771	18961	2023	84.71	33.87	11.303	8.04895	0.651734	1.38599	34.4205	15.2635	452.892	731.194
2018	06	BTH	625059	2923230	189	4.29505e+07	3454.57	10208	45278	2591	95.5432	47.32	7.34909	6.19603	0.351465	5.37784	85.0662	37.7176	267.646	442.75
2018	07	BTH	373100	1798194	106	2.3019e+07	2150.76	3270	13624	4137	88.015	48.75	3.51088	1.28298	0.426417	6.53055	50.6807	22.494	200.12	330.189
2018	08	BTH	797026	1950754	215	2.80229e+07	3589.79	5978	5281	6539	89.2407	46.72	20.8524	6.71569	0.265997	6.93598	88.6978	39.3323	229.889	380.673
2018	09	BTH	325875	965797	101	1.77778e+07	1536.62	4517	12994	1827	96.2983	34.63	2.00513	9.54545	0.383665	4.42538	37.8658	16.8249	249.352	412.12
2018	10	BTH	266924	1276239	78	1.43056e+07	1481.51	4339	28649	984	93.0538	44.74	1.92103	4.26018	0.160681	4.54167	36.6145	16.2305	308.697	510.573
2018	11	BTH	455099	2259408	84	3.95828e+07	3676.41	5476	11504	3366	96.2876	49.6	4.34797	6.08395	0.176391	7.86103	90.1685	39.9664	359.33	594.317
2018	12	BTH	397931	1690495	69	2.84773e+07	3108.22	4445	8524	1036	84.4503	43.58	8.43852	12.7687	0.287176	6.62163	68.9385	30.5633	442.168	730.542
2018	13	BTH	233148	896241	76	14099982	1558.69	2189	4238	741	92.9219	47.97	3.49204	6.2253	0.197362	6.61326	36.3791	16.1429	232.4	382.74
2018	14	YRD	6406657	7802115	1238	76234232	32679.9	22853	9100	29144	81.5532	39.44	641.331	6.41605	0.579288	1.2648	115.5	136.77	345.061	879.693
2018	15	YRD	2191563	3312687	817	67994288	12820.4	8649	12375	15534	89.9363	37.41	241.721	4.05989	0.319509	1.05599	85.1004	34.5623	753.632	1432.16
2018	16	YRD	1123218	5514903	343	5.25563e+07	11438.6	9660	40242	20622	86.9122	46.29	141.116	23.4985	0.36517	2.16863	73.7031	29.8394	835.769	1588.1
2018	17	YRD	683224	3730514	268	41885225	7050.27	5278.33	22888	12407	91.0534	38.64	72.978	9.25727	0.539737	1.7505	45.8204	18.511	721.147	1369.27
2018	18	YRD	2901253	12277696	476	5.88292e+07	18597.5	19678	61674	39730	98.5821	47.27	284.22	7.79366	0.362135	2.18777	122.292	49.3511	866.938	1648.51
2018	19	YRD	2100398	2958565	233	5.39561e+07	8427	4808	8299	13351	92.8679	58.8	50.3737	7.79417	0.328811	3.5517	53.9369	21.8135	543.023	1030.7
2018	20	YRD	804470	2125411	164	4.68067e+07	5487.08	4224	11425	9174	90.3097	52.73	14.9765	4.29304	0.120093	4.63319	35.1713	14.0896	373.244	708.987
2018	21	YRD	970636	1656353	172	40959999	5466.17	3405	15588	7366	93.1364	46.39	21.1029	7.94143	0.32995	2.47859	35.0872	14.1517	579.351	1099.36
2018	22	YRD	384320	1834182	143	19803546	4050	4104	7095	5560	86.2296	50.5	60.0585	6.81035	0.331971	2.25804	27.9334	11.025	708.916	1346.1
2018	23	YRD	1139614	2057352	129	3.95668e+07	5107.63	3976	10580	4312	87.8584	44.06	19.6512	7.13781	0.366642	2.85111	32.346	13.0461	514.884	976.767
2018	24	YRD	2791875	4460889	615	64891682	13509.2	8357	17166	23615	90.0167	56.96	261.303	7.07677	0.566708	1.61424	55.4837	60.679	682.015	1430.97
2018	25	YRD	1508258	5717293	344	5.18993e+07	10745.5	10027	16100	15086	88.6365	58.59	125.903	9.16833	0.510181	2.16755	43.025	46.8553	613.499	1286.61
2018	26	YRD	1073555	2501850	261	4.51695e+07	6006.16	3560	7046	4022	87.0621	51.72	44.5948	12.5136	0.0301542	4.73046	25.9558	27.9492	307.165	644.374
2018	27	YRD	752581	4155611	129	3.24139e+07	4871.98	4976	18556	19104	90.2942	45.2	32.585	13.0871	0.631212	2.82703	19.5349	21.0868	463.401	972.032
2018	28	YRD	473725	2034719	124	1.8383e+07	2719.07	3777	18757	8280	91.1039	48.98	44.4194	8.51654	0.42476	2.29052	11.7344	12.5853	426.374	894.286
2018	29	YRD	1150603	3381429	233	3.17487e+07	5416.9	5765	11074	24758	84.6301	54.41	39.5718	10.13	0.123405	2.20675	23.7959	25.8796	535.933	1123.7
2018	30	YRD	869748	2441262	106	22995434	4100.23	3907	11871	6795	89.4487	49.25	26.9691	9.31017	0.105697	4.99524	17.2847	19.27	373.229	782.639
2018	31	YRD	181378	101247	65	1.55908e+07	1316.7	1728	1525	1349	83.0014	48.94	9.03356	9.2503	0.267356	1.9678	6.07394	6.64876	584.769	1227.4
2018	32	YRD	949538	2146201	142	2.72224e+07	4874.67	4023	8004	5114	87.9642	51.44	38.7133	8.18521	0.140054	4.5486	19.6993	21.2735	354.99	744.609
2018	33	YRD	1832891	1720280	466	6.80111e+07	7822.91	4209	9747	3648	76.8717	34.42	88.1536	9.22459	0.459132	1.73506	126.512	100.007	1089.56	1548.21
2018	34	YRD	529334	1385704	179	3.66539e+07	3278.53	3261	13128	3765	88.1043	50.92	53.4572	8.54921	0.92449	2.13127	54.2378	42.8861	1004.81	1427.61
2018	35	YRD	278964	1730715	100	2.4833e+07	1918.1	5197	16095	8891.5	94.4778	54.14	20.9115	9.77018	1.38447	2.57468	29.907	23.6539	900.594	1279.33
2018	36	YRD	181009	715479	81	1.46242e+07	1222.36	2907	8321	3126	92.5021	57.25	7.84936	3.40599	0.262852	1.95649	17.6275	14.0337	835.076	1185.27
2018	37	YRD	388547	657393	102	1.94916e+07	1917.59	2264	5059	2659	21.9917	44.62	8.554	6.89086	0.107304	4.46006	30.45	24.0957	458.054	650.512
2018	38	YRD	313412	1176795	90	2.22541e+07	1801.75	1980	6496	2360	81.2501	46.2	17.8402	9.19985	0.796635	4.55855	28.9867	22.8962	483.143	686.31
2018	39	YRD	113349	507469	39	8.0121e+06	684.925	1578	8237	528	92.8875	41.4	4.19609	7.56851	0.589796	3.50896	11.2424	8.92467	561.409	797.396
2018	40	YRD	209141	887480	61	1.81615e+07	1317.2	1778	10000	1564	89.4481	46.22	9.33031	7.87606	0.806075	4.17025	21.2343	16.7912	557.2	791.533
2018	41	MYR	1175259	1168520	339	5.67273e+07	5274.67	2788	6540	3740	86.6237	51.46	24.1384	6.69706	0.730844	1.48251	75.8251	71.4792	749.457	1225.23
2018	42	MYR	165131	373546	61	9.8893e+06	846.598	2898	4963	2719	58.1949	54.38	2.19239	5.42346	0.218639	2.81177	14.4424	13.6488	467.385	764.218
2018	43	MYR	166676	467590	51	14496495	1009.05	1718	11347	666	84.699	53.3	1.57862	8.73648	0.337328	4.47218	17.3181	16.3371	478.151	782.03
2018	44	MYR	398627	1422916	151	3.0259e+07	2700.19	3361	15662	9045	90.3644	50.58	2.09714	9.38702	0.863646	3.34209	36.3505	34.2939	394.311	645.137
2018	45	MYR	115486	790485	80	1.14475e+07	1027.34	1839	25984	2275	97.8201	48.38	1.60817	9.50993	0.383345	1.61141	17.8451	16.8585	808.65	1322.63
2018	46	MYR	157069	336833	39	7.41611e+06	818.979	870	4212	1141	83.7322	56.98	0.893775	11.8648	0.385451	3.22383	12.0629	11.3796	550.674	900.48
2018	47	MYR	360389	676147	59	2.14504e+07	1742.23	1363	15712	3237	83.8731	47.55	1.44421	10.49	0.669178	7.81909	25.4348	23.9787	271.018	443.396
2018	48	MYR	441388	1392014	88	22870440	2180.85	2767	25284	3517	78.2696	38.41	3.61207	9.5971	0.392835	7.47795	30.5761	28.9065	293.797	480.658
2018	49	MYR	326475	446964	97	1.55136e+07	1382.4	1730	6373	1875	74.2418	47.96	2.2047	9.3164	0.349374	5.48564	20.7394	19.6141	276.027	451.513
2018	50	MYR	395695	956415	81	2.26414e+07	2217.48	1668	13833	6014	86.2072	44.97	1.34552	11.4315	0.572597	8.89969	31.7066	29.8788	245.739	402.041
2018	51	MYR	2097735	2796653	724	8.64583e+07	14847.3	7675	13442.5	12679	79.026	42.08	175.504	4.3699	0.757519	1.2625	145.661	103.125	819.295	1227.73
2018	52	MYR	299759	1060222	82	1.71054e+07	1587.33	2474	12627	3477	83.7951	55.16	3.16483	5.37167	0.120306	3.492	15.8996	11.257	391.109	586.244
2018	53	MYR	877219	1759607	176	2.87382e+07	4064.18	2515	16377	6079	89.1064	55.77	13.5701	7.96729	0.106349	2.38909	45.0834	31.92	656.962	983.948
2018	54	MYR	1045291	951365	199	40979818	4309.79	2408	5672	4071	86.4055	53.94	6.40049	6.84917	0.231017	3.13199	44.9482	31.824	479.985	718.952
2018	55	MYR	225824	525200	64	1.09007e+07	1005.3	1693	4942.5	1677	96.0789	51.07	1.28005	6.1591	0.344098	3.04914	9.79438	6.93392	548.217	821.167
2018	56	MYR	407070	730440	64	19961622	1847.89	1707	8478	1964	92.908	51.27	1.83418	7.3349	0.24993	4.61107	18.5979	13.1669	383.031	573.666
2018	57	MYR	839471	839264	90	2.27377e+07	1912.9	2265	9421	3918	89.1598	47.51	4.87498	6.80068	0.235988	10.2269	19.3175	13.6761	236.443	354.257
2018	58	MYR	377086	717102	89	24778530	2082.18	2168	8732	3091	86.2192	41.6	4.33956	6.26914	0.082734	6.16959	20.9023	14.7999	221.618	331.965
2018	59	MYR	787320	656591	55	24110976	2035.2	1980	4205.5	2142.5	76.3244	36.87	2.99926	7.96723	0.0846419	12.1561	20.7684	14.706	200.393	300.198
2018	60	MYR	205557	544652	73	1.86547e+07	1362.42	2007	3966.5	1666	71.9117	46.69	1.52391	6.83614	0.0634756	4.59789	13.6828	9.68616	323.868	485.357
2018	61	MYR	1194467	1488684	427	8.43806e+07	11003.4	3371	2723	3475	90.4323	45.54	122.404	7.26616	0.511233	0.95862	71.9322	57.0308	582.654	1457.91
2018	62	MYR	402904	645489	146	28062569	2631.54	1672	15259	1978	86.0456	48.7	23.5271	5.17087	0.441642	2.92299	18.8985	14.9965	293.967	737.673
2018	63	MYR	342702	807258	80	2.42757e+07	2161.36	2641	14746	2568	60.9324	49.75	12.0016	7.44805	0.590124	3.55408	14.1772	11.2501	307.062	766.247
2018	64	MYR	462438	826361	137	2.88528e+07	3046.03	2434	13700	3114	93.3477	38.43	5.7208	12.7034	0.404841	4.04204	21.8517	17.3294	181.084	451.375
2018	65	MYR	413162	857612	110	29127063	3411.01	2235	10694	6514.5	89.9674	44.63	6.97054	6.86593	0.14212	5.9978	23.75	18.8349	258.584	648.014
2018	66	MYR	433291	548830	105	2.53939e+07	3394.2	1899	4002	3637	73.1357	39.44	5.67378	9.03227	0.328268	6.47639	22.5855	17.9136	235.597	588.129
2018	67	MYR	246783	422172	82	1.65433e+07	1758.38	1345	4858	2578	89.3377	37.41	3.6629	5.15547	0.157345	6.16756	11.3978	9.04124	156.778	390.83
2018	68	MYR	287041	1015723	51	15070704	1540.41	3382	15565	2173.5	96.5826	46.29	2.05039	6.57758	0.301409	7.80775	10.7782	8.54458	169.007	422.674
2018	69	PRD	3486454	4351567	1300	6.40526e+07	22859.3	7975	5052	14020	78.0934	27.2	216.918	8.88709	0.284081	2.16101	80.6438	43.8096	153.722	596.194
2018	70	PRD	4864889	4907709	928	6.20767e+07	24222	3354	978	7759	79.7775	38.64	808.467	6.80361	0.319536	1.14222	82.6456	44.5798	180.03	697.891
2018	71	PRD	776015	1042201	141	2.00606e+07	2914.74	2129	4266	4297	81.3736	47.27	38.6253	6.54869	0.986063	0.7252	9.51217	5.12088	143.588	556.336
2018	72	PRD	1633297	4488564	161	4.50467e+07	9935.88	6446	12653	15671	80.5052	58.8	71.087	12.9353	0.0440446	4.5864	35.6527	19.3613	124.108	480.974
2018	73	PRD	643244	1969073	158	1.94344e+07	2900.41	4868	9581.5	9714.5	84.8095	46.74	15.3104	6.14915	0.00127839	2.9587	10.2947	5.54761	57.0277	220.973
2018	74	PRD	386177	1177324	124	16473050	2201.8	2871	19274	6067	79.2787	45.65	5.40572	3.61984	0.11	3.43884	8.66917	4.69934	55.2169	214.098
2018	75	PRD	951290	2864193	278	2.30416e+07	4103.05	3756	17283	6662	93.4907	52.73	24.812	4.55178	0.31777	1.785	14.0213	7.62499	76.3505	295.805
2018	76	PRD	2424150	5803832	1151	1.81217e+07	8278.59	6921	24132	19341	89.6426	46.39	77.3852	3.69181	0.302303	0.786261	28.848	15.5748	87.7438	339.835
2018	77	PRD	763362	1876591	121.5	1.31715e+07	3632.7	2197	3233	7044	95.8774	50.5	26.7586	5.30226	0.144514	2.77952	13.1347	7.1466	107.046	414.988
2018	78	CCQ	3912033	6536703	1497	186614099	20363.2	14485	132012	20780	84.7167	44.06	108.766	8.77222	0.593713	2.506	1034.04	661.27	1344.98	2012.04
2018	79	CCQ	6135401	2896822	932	111815938	15342.8	6650	7741	7911	75.9276	42.25	188.14	17.2702	0.290535	2.01843	111.776	78.7227	410.908	605.764
2018	80	CCQ	205479	174669	124	8.55543e+06	1406.71	877	1832	867	79.9575	56.96	4.89637	11.4066	-0.0028571	2.24822	11.4827	8.08872	234.214	344.804
2018	81	CCQ	369162	493273	169	2.11358e+07	1694.97	1457	11033	3993	64.3429	58.59	3.66456	3.97736	0.0586648	2.29204	13.5116	9.51504	180.691	265.868
2018	82	CCQ	309701	810390	89	1.43862e+07	2213.87	737	6334	3494	63.4391	51.72	9.84951	5.42172	0.012402	3.59135	16.3873	11.5445	260.777	383.67
2018	83	CCQ	505541	601780	159	1.6865e+07	2303.82	1399	6970	1428	80.4319	45.2	21.0773	9.23694	0.062731	3.01012	17.1163	12.0581	201.501	296.696
2018	84	CCQ	204551	216248	99	1.43621e+07	1221.39	800	1404	1060	79.7286	48.98	2.07075	5.63535	0.0310228	4.28794	9.39813	6.62048	159.743	234.955
2018	85	CCQ	314962	502597	85	8.31794e+06	1411.75	1938	33210	1127	70.11	54.41	1.61032	5.55065	0.0135108	3.0254	11.875	8.36301	182.046	267.93
2018	86	CCQ	240482	1539449	77	1.51963e+07	1615.09	2074	19971	4450	90.5615	49.25	3.72394	5.43517	-0.0028571	4.47314	13.0803	9.2141	226.559	333.471
2018	87	CCQ	438487	281075	145	20111884	2006.03	1021	1092	609	85.3623	43.24	1.49764	4.07928	0.0152391	4.30799	15.4423	10.8788	135.724	199.736
2018	88	CCQ	185060	815094	66	1.19304e+07	1256.02	1444	8647	2096.5	84.3515	48.94	2.77182	6.66458	0.0607385	4.77023	10.1679	7.1602	195.334	287.465
2018	89	CCQ	381893	766006	134	18350739	2026.37	1628	22442	5900	86.3796	51.44	4.50168	5.81427	0.0139779	4.42486	15.5129	10.9291	193.052	284.151
2018	90	CCQ	329238	400296	52	1.59348e+07	1250.24	1188	6950	786	92.0641	51.55	0.657449	8.0913	0.0383809	3.63679	9.90646	6.97704	174.835	257.445
2018	91	CCQ	528072	612178	115	1.9056e+07	1690.17	1807	15294	884	88.8692	34.42	1.11647	7.67193	0.0107109	3.3141	13.3629	9.41214	136.905	201.61
2018	92	CCQ	115182	862510	38	5.0229e+06	646.105	567	3955	566	91.5924	50.92	2.49955	6.26924	-0.0028571	1.47014	5.01757	3.53393	185.165	272.465
2018	93	CCQ	187198	85672	50	6.87408e+06	1066.53	795	1379	262	84.4463	53.09	1.31866	5.77126	0.0546861	3.08743	8.63344	6.08013	198.524	292.568
2019	01	BTH	7912978	2990649	1469	7.30527e+07	35371	14960	1132	7716	59.5332	18.3	1486	18.3346	0.393274	1.75092	647.8	618.96	2690.06	2805.55
2019	02	BTH	2693543	5571077	1151	1.205e+07	14104	17448	121408	20962.5	84.4341	33.83	180.941	13.4286	2.61469	1.50226	106.6	56.13	319.656	464.398
2019	03	BTH	1069381	3170416	309	7.16378e+07	5810	10586	20326	6953	82.78	46.19	37.8573	6.99937	0.198834	4.04141	192.482	77.498	434.311	685.812
2019	04	BTH	779209	7161031	249	6.30314e+07	6890	27316	76959	9676	83.9467	54.95	14.9471	5.78467	0.292512	2.52294	205.944	82.8725	645.389	1020.57
2019	05	BTH	275565	927359	142	1.00045e+07	1612	4824	14269	2269	82.7921	33.01	13.3682	7.50057	0.633235	1.3758	43.2243	17.3368	530.27	825.093
2019	06	BTH	621340	2983634	188	4.59999e+07	3486	9449	44142	1903	95.3755	47.4	8.08051	6.26391	0.396806	5.31723	106.809	42.8298	279.092	441.077
2019	07	BTH	398845	1854359	108	2.44232e+07	2120	6011	10902	4011	84.8296	50.64	4.07085	1.12	0.577384	5.96665	63.712	25.6022	211.439	333.542
2019	08	BTH	817571	1966030	199	2.96763e+07	3772	5240	4668	7329	88.8124	45.07	25.2333	6.52627	0.329684	7.5367	111.384	44.6749	238.493	377.188
2019	09	BTH	353951	982957	101	1.88089e+07	1551	6310	12227	1432	96.2179	31.94	2.45008	9.42528	0.453529	4.42739	47.6655	19.1983	261.2	412.536
2019	10	BTH	270923	1428471	78	1.51783e+07	1471	4758	25812	927	92.3862	43.69	2.17139	2.81101	0.182294	4.17915	45.9594	18.4198	322.176	509.104
2019	11	BTH	475612	2424215	87	4.17599e+07	3588	6940	9248	3185	96.504	49.61	4.96352	5.95022	0.193371	6.7169	113.169	45.3478	375.026	592.618
2019	12	BTH	390771	1640213	71	3.03284e+07	3196	4661	4621	1018	84.3871	43.09	9.98618	13.0213	0.277981	6.59234	86.5473	34.6967	464.011	732.669
2019	13	BTH	229766	945054	76	1.49883e+07	1505	2431	1320	809	91.2146	48.88	4.06807	5.71029	0.227478	6.96691	45.7208	18.364	247.834	390.451
2019	14	YRD	7160584	7483914	1238	80099023	38156	21341	7646	34138	81.8388	36.32	741.329	6.39246	0.501561	1.26456	70.6	176.07	292.842	864.462
2019	15	YRD	2025190	3272600	823	73433800	14031	8966	9969	13021	89.7289	35.06	282.815	3.88052	0.307745	1.04983	75.6975	21.0896	749.457	1345.59
2019	16	YRD	1223480	5633100	347	5.57622e+07	11852	9471	28198	19840	85.3835	44.27	167.452	24.263	0.359795	2.11956	64.9975	17.7913	831.501	1492.78
2019	17	YRD	645999	3852000	273	4.42308e+07	7401	5562.61	19656	11807	90.2823	37.37	86.6532	9.01402	0.646454	1.72558	40.1704	10.8602	719.912	1291.67
2019	18	YRD	2915281	11998200	478	6.37121e+07	19236	20515	50393	36586	98.62	46.04	349.051	6.70278	0.336355	2.11828	106.891	28.7142	859.67	1544.24
2019	19	YRD	1611410	3074500	241	57517200	9383	5342	6224	13653	93.3514	57.97	61.3384	7.26999	0.304909	3.84401	47.4266	12.9024	542.951	973.901
2019	20	YRD	599436	2152200	166	49100300	5702	4268	50433.5	10884	90.3045	51.61	18.2186	4.12	0.0857556	4.50867	30.1215	7.73522	371.906	667.497
2019	21	YRD	858104	1719450	179	43458600	5850	3746	9714	7066	93.8635	46.3	24.1811	5.53147	0.389318	2.20412	30.622	8.19935	579.999	1040.13
2019	22	YRD	375916	1901000	145	20199600	4127	5024	6058	5052	85.1746	48.63	72.9125	4.54787	0.311637	2.26155	22.9361	5.31164	707.595	1269.61
2019	23	YRD	946218	2123600	143	41940800	5133	3919	7750	4638	87.9309	43.6	23.7135	6.51498	0.405503	2.85332	28.2297	7.55879	516.08	925.306
2019	24	YRD	2865445	4330353	648	7.24191e+07	15373	8562	8177	20346	89.2993	56.38	303.417	6.32328	0.496213	1.53648	50.34	55.0922	735.673	1571.13
2019	25	YRD	1581458	5901652	355	5.61031e+07	11985	9744	13458	15623	88.8621	58.08	148.896	8.21042	0.500781	2.10499	40.7358	42.6993	658.134	1405.11
2019	26	YRD	999305	2574361	268	4.98219e+07	6606	3413	4658	4614	84.7188	49.44	53.2682	12.6319	0.012617	4.56999	23.8123	25.724	330.707	706.195
2019	27	YRD	739692	4239876	135	3.60766e+07	5370	4812	11988	18871	90.5044	42.54	40.1128	13.3434	0.565291	1.97445	20.7138	19.3661	498.338	1064.09
2019	28	YRD	489773	2155129	125	2.04787e+07	3122	3842	15298	7786	90.4818	45.39	56.5259	8.41072	0.41119	2.049	11.8749	11.624	458.047	978.004
2019	29	YRD	1029472	3563045	242	3.4987e+07	5781	6132	7262	26852	81.6656	51.67	46.6222	10.2155	0.0796972	2.15077	20.724	23.6119	573.459	1224.16
2019	30	YRD	695327	2584609	108	2.5364e+07	4560	3976	8489	7320	90.8184	44.4	31.4679	9.37584	0.118233	4.71455	20.5583	17.2036	399.872	853.666
2019	31	YRD	186095	259501	67	1.69316e+07	1372	1860	1384	1448	82.824	45.34	10.8267	9.32434	0.365385	1.97798	5.56593	6.03176	633.629	1353.53
2019	32	YRD	879754	2128694	143	3.01352e+07	5134	4338	6034	5105	89.3767	48	45.3418	8.17641	0.193711	4.50292	20.7087	19.5301	381.636	814.886
2019	33	YRD	1709072	1863152	481	7.41321e+07	9409	4841	10115	2907	72.4261	27.29	106.792	9.64402	0.467262	1.71463	125.733	106.935	1094.95	1591.98
2019	34	YRD	462462	1449122	183	4.01727e+07	3618	3534	11929	3607	88.577	48.43	67.6448	8.54089	0.91862	2.10842	53.8067	45.7968	1008.48	1466.13
2019	35	YRD	271052	1746488	100	2.62981e+07	2111	4571	14968	9182	94.3934	52.88	26.4652	9.87974	1.36623	2.62824	29.6154	25.2257	902.258	1311.55
2019	36	YRD	190651	788235	81	1.22697e+07	960	2843	16765	3379.5	92.4069	55	10.25	3.21	0.271835	1.94192	16.6712	14.4785	829.18	1204.58
2019	37	YRD	378649	694785	130	2.16357e+07	2381	2410	5059	2659	22.1661	41.75	11.3847	6.37574	0.096569	4.41134	30.0481	25.6316	457.599	665.049
2019	38	YRD	333834	1337897	92	2.55254e+07	2909	2167	6496	2360	81.4563	42.69	23.8841	10.0405	0.789476	4.48427	28.9589	24.5762	483.923	703.431
2019	39	YRD	109119	580000	41	8.86939e+06	832	1251	9396	3450.5	93.0231	39.03	5.45885	6.26986	0.566167	3.32696	10.8522	9.34322	561.625	816.311
2019	40	YRD	209644	957680	63	2.00322e+07	1561	1825	55750	3597.5	90.3549	44.97	12.0535	7.43326	0.799388	3.86373	21.0555	17.9246	558.291	811.552
2019	41	MYR	1250904	1233718	297	6.25135e+07	5596	3081	6032	3990	85.9034	49.94	28.4343	6.46177	0.758009	1.2653	76.8594	86.243	767.743	1303.59
2019	42	MYR	141605	379326	101	1.09178e+07	926	2272	5004	1990	58.3897	53.23	2.50047	4.62597	0.21384	2.87736	14.5492	16.4267	479.28	813.885
2019	43	MYR	166059	516816	52	1.59027e+07	930	1592	9982	403	86.5961	51.6	1.89948	8.23798	0.337434	5.20386	17.5237	19.6975	491.122	834.147
2019	44	MYR	413605	1524729	154	3.28916e+07	3121	4250	12524	8812	91.6787	49.21	2.45422	8.21382	0.867076	2.71966	36.7756	41.3448	405.892	689.556
2019	45	MYR	126801	749378	82	1.25923e+07	972	1824	15740	2227	97.8762	44.69	1.89166	8.45237	0.381935	1.59754	17.9932	20.2969	830.814	1411.14
2019	46	MYR	148395	358917	55	8.06873e+06	941	1093	2483	948	84.1942	55.78	1.04488	11.301	0.390375	3.14396	12.2061	13.7203	564.981	959.473
2019	47	MYR	405009	728144	60	2.33595e+07	2085	1538	15771	2848	84.9967	46.59	1.7553	9.24229	0.671359	7.02669	25.7773	28.9294	278.905	473.808
2019	48	MYR	437942	1413228	88	2.50431e+07	2688	4290	22626	3412	79.8296	31.75	4.16301	8.17659	0.387404	7.28621	30.7745	34.777	302.321	513.584
2019	49	MYR	344209	515538	102	1.69409e+07	1511	2073	5476	1927	75.4412	47.09	2.54716	7.88799	0.346879	4.90793	20.8552	23.5889	283.755	481.99
2019	50	MYR	409073	999139	103	2.47697e+07	2513	2043	13822	6569	89.0667	43.12	1.5177	10.5144	0.57385	8.82142	32.167	36.0629	252.895	429.623
2019	51	MYR	2144215	2836647	812	2.35643e+07	16223	8586	12785	13427	77.7265	40.28	206.404	4.15214	0.799615	1.2625	133.756	95.8411	960.281	1406.75
2019	52	MYR	299740	1141899	82	9.49313e+07	1767	2899	12950	3251	84.5647	55.06	3.66572	5.4019	0.128781	3.82788	14.5629	10.4364	457.526	670.348
2019	53	MYR	834008	1772682	179	1.92741e+07	4461	2772	12751	10089	87.244	54.31	16.2265	7.85599	0.107157	2.35316	41.2403	29.5566	772.953	1131.99
2019	54	MYR	1114801	984027	206	3.22155e+07	4813	2607	5440	3826	86.0616	52.48	7.82403	6.68244	0.238931	3.04884	41.1431	29.4858	564.354	826.539
2019	55	MYR	233356	572200	36	4.59384e+07	1140	2222	3828	1452	96.2857	47.67	1.50934	4.2295	0.348684	2.96886	9.01665	6.45982	644.509	943.94
2019	56	MYR	413504	756667	66	1.22306e+07	2034	2301	7972	2286	93.8334	50.63	2.09335	5.98922	0.252458	4.62087	17.078	12.237	450.706	660.054
2019	57	MYR	839803	922201	93	2.2357e+07	2301	2602	4816	3863	92.3152	47.05	5.79754	6.97016	0.2356	10.0472	17.7612	12.7256	277.461	406.424
2019	58	MYR	377372	770244	94	2.55345e+07	2516	2186	8603	2053	87.7139	40.55	5.09739	6.50745	0.0823059	5.93705	19.0709	13.67	260.509	381.543
2019	59	MYR	791195	765208	59	2.76776e+07	2323	1969	3314	2650	73.076	35.85	3.68552	7.73826	0.0943781	12.1851	18.8743	13.5321	235.413	344.804
2019	60	MYR	210396	589291	73	2.68355e+07	1595	1925	3647	1771	69.212	45.74	1.77646	6.98637	0.0637883	4.44771	12.6435	9.0563	379.418	555.844
2019	61	MYR	1368477	1569024	484	1.40288e+07	11574	3223	2590	3954	92.45	42.85	140.263	7.01018	0.507997	0.9542	78.1829	65.6884	554.745	1123.14
2019	62	MYR	426459	535847	155	9.29031e+07	3003	1738	7167	2073	83.5883	44.42	28.0134	4.99675	0.460812	2.98283	20.4449	17.2137	278.735	565.992
2019	63	MYR	338275	837816	80	3.14862e+07	2258	2841	11269	2228	60.8187	47.21	14.2255	6.94801	0.61509	3.56969	15.3374	12.9133	293.485	592.553
2019	64	MYR	500130	915624	137	2.69946e+07	3373	2323	12665	2743	95.4859	35.33	6.78935	12.8362	0.408146	2.82388	23.7169	19.9394	173.352	349.606
2019	65	MYR	506588	850272	114	2.22045e+07	3780	2721	7530	6287	88.9029	41.88	8.04967	6.55805	0.150284	5.97941	25.7774	21.6716	245.66	498.141
2019	66	MYR	472685	595300	105	3.24184e+07	3624	1774	819	484	74.2356	36.32	6.63967	8.83383	0.355607	7.1086	24.4976	20.6016	225.064	454.577
2019	67	MYR	268881	394374	87	4.17365e+06	1792	1311	2540	1014	91.3538	35.06	4.40678	4.98969	0.154314	6.10787	12.3548	10.393	150.062	302.667
2019	68	MYR	298823	999998	60	1.52254e+07	1641	3940	16889	2463	96.72	44.27	2.31036	6.60585	0.318562	7.84946	11.7208	9.84542	161.028	325.849
2019	69	PRD	4002180	4537710	1324	1.66531e+07	23629	8144	3910	14019	80.052	24.98	254.177	8.97987	0.276502	2.27562	76.5423	53.6494	164.464	620.652
2019	70	PRD	4956093	5036852	928	7.64416e+06	26927	4618	15243.5	5596.5	78.7233	37.37	922.887	6.47767	0.293697	1.11187	79.6697	54.8386	193.344	729.402
2019	71	PRD	760784	1070206	153	7.37471e+07	3436	1949	3191	4127	85.0028	46.04	47.2509	6.11747	0.941453	0.7258	9.20863	6.30717	154.838	583.936
2019	72	PRD	1516386	4408678	161	2.70015e+07	10751	6678	9838	15780	77.3216	57.97	85.9887	12.7385	0.04	4.5212	33.8667	23.7153	133.584	503.86
2019	73	PRD	590143	2007854	158	4.74793e+07	3147	5088	7249	9753	83.6119	45.9	17.8034	5.71035	0.00127839	3.1224	9.94523	6.82851	61.4572	231.784
2019	74	PRD	351125	1210908	130	1.33889e+07	2249	2984	17421	5734	68.9181	43.34	6.35765	2.86976	0.08	3.36724	8.26763	5.76271	59.1964	223.355
2019	75	PRD	1006136	2928390	286	1.82521e+07	4177	3918	11576	5958	94.8689	51.61	30.8922	4.49864	0.300703	1.74422	13.2775	9.33145	82.3711	310.631
2019	76	PRD	2873275	6025301	1248	8.47792e+06	9482	7385	8477	21275	90.2837	46.3	94.3644	2.82051	0.21	0.789052	27.7554	19.148	94.9046	357.82
2019	77	PRD	763362	1938100	121.5	2.1293e+07	3101	2328	2553	6836	96.0342	48.63	32.2251	3.71267	0.140889	2.90898	12.4235	8.74309	114.918	433.551
2019	78	CCQ	3744194	6773827	1515	6.94859e+06	23606	14694	115089	22526	84.3053	43.6	126.724	8.36024	0.54811	2.48612	1235.48	785.007	1347.77	2036
2019	79	CCQ	6493342	3144389	950	1.98242e+08	17013	7434	6104	9290	76.1208	41.51	224.132	15.704	0.0876925	2.08455	114.008	79.1266	451.807	642.179
2019	80	CCQ	202130	179339	128	1.20985e+08	1428	1014	1356	1051	84.9945	56.38	5.71288	10.2549	-0.0028571	2.18353	11.7812	8.18118	259.493	368.507
2019	81	CCQ	431840	540936	172	8.55969e+06	2081	1630	10354	4192	66.2145	58.08	4.294	4.00535	0.0619889	1.75792	13.734	9.5289	200.772	285.022
2019	82	CCQ	289074	864984	93	2.30169e+07	2336	1033	5550	3579	64.8633	49.44	11.7373	5.24984	-0.0028571	3.04563	16.8548	11.7071	289.913	411.545
2019	83	CCQ	440498	626697	163	1.58967e+07	2856	1539	4579	1922	81.5488	42.54	25.4835	9.11683	0.0258127	2.80452	17.6046	12.228	223.037	316.771
2019	84	CCQ	333263	237626	85	9.70996e+06	1346	904	1958	1254	79.2473	45.39	2.41459	5.39095	0.0068917	4.29798	9.65119	6.70262	177.872	252.451
2019	85	CCQ	322443	523052	90	1.64016e+07	1433	2037	35248	948	70.8693	51.67	1.93248	4.95502	-0.0028571	3.0152	12.0914	8.39061	201.993	286.803
2019	86	CCQ	238373	1735876	78	9.62386e+06	1863	2048	16609	4371	90.191	44.4	4.36954	5.46027	-0.0028571	4.35081	13.4192	9.31861	251.277	356.796
2019	87	CCQ	435892	309241	153	1.71566e+07	2322	1187	9528	1526	88.7656	40.42	1.6221	4.02193	-0.00101015	3.81657	15.8828	11.032	150.676	213.927
2019	88	CCQ	230679	872166	67	2.23644e+07	1380	1732	6904	1651	81.5562	45.34	3.25097	6.71029	0.0228851	4.69991	10.3263	7.16399	216.832	307.857
2019	89	CCQ	387919	634216	152	1.17037e+07	2602	2163	13038	6586	86.4371	48	5.05163	5.91589	0.00294146	4.06255	15.9814	11.1022	214.117	304.031
2019	90	CCQ	337436	496700	37	2.05895e+07	1250	1206	4643	992	94.0955	51.46	0.778623	8.10005	0.0303044	2.34066	10.1043	7.01283	193.468	274.784
2019	91	CCQ	532565	615878	88	1.73212e+07	2042	2287	1435	1099	87.3572	27.29	1.31163	7.74069	-0.0028571	1.45906	13.6645	9.48603	151.427	215.084
2019	92	CCQ	124272	911633	41	2.08854e+07	724	654	3693	786	90.6072	48.43	2.78292	6.58476	-0.0028571	1.4523	5.12214	3.55527	205.692	292.015
2019	93	CCQ	163000	90364	51	1.33027e+07	778	906	1373	332	86.4431	51.97	1.54743	5.64162	0.0325046	3.0654	8.79077	6.10019	218.687	310.766
2020	01	BTH	8.053e+06	3031907	1469	7.39509e+07	36103	14934	1087	8069	58.6554	17.82	1698.31	17.6044	0.336132	1.88518	639	608.44	2537.38	2656.09
2020	02	BTH	2646706	5.5568e+06	1151	5.92415e+07	14084	17253.5	121363	19345.8	83.1428	29.58	204.513	12.5291	3.06028	1.47221	124.3	62.03	355.878	524.52
2020	03	BTH	1014517	3062708	309	6.93886e+07	5935	9962.5	20281	6806.5	86.74	46.56	43.1832	7.03463	0.195259	4.04273	232.023	87.0516	424.173	684.963
2020	04	BTH	782614	6869077	249	6.01664e+07	7211	27170.5	76914	8776.5	79.7803	54.89	17.1424	5.88333	0.322085	2.13411	248.199	93.0446	633.43	1024.73
2020	05	BTH	279554	955266	142	9.67293e+06	1686	4797.5	14224	2146	80.8742	32.15	15.4335	6.95218	0.614736	1.3625	52.0281	19.41	491.581	778.144
2020	06	BTH	623200	2953432	188	4.44752e+07	3637	9828.5	44097	2247	95.2078	47.48	8.81193	6.33179	0.442148	5.25662	128.552	47.9419	273.369	441.914
2020	07	BTH	385972	1.82628e+06	108	2.37211e+07	2200	4640.5	10857	4074	81.6442	52.53	4.63081	1.2	0.728351	5.40274	76.7434	28.7104	205.779	331.866
2020	08	BTH	807298	1958392	199	2.88496e+07	3954	5609	4623	6934	88.3841	43.42	29.6141	6.33684	0.39337	8.13743	134.07	50.0175	234.191	378.93
2020	09	BTH	339913	974377	101	1.82933e+07	1600	5413.5	12182	1629.5	96.1374	29.25	2.89502	9.30511	0.523392	4.4294	57.4653	21.5718	255.276	412.328
2020	10	BTH	268924	1352355	78	1.47419e+07	1550	4548.5	25767	955.5	91.7186	42.64	2.42174	1.36185	0.203907	3.81662	55.3043	20.609	315.436	509.839
2020	11	BTH	465356	2.34181e+06	87	4.06714e+07	3700	6208	9203	3275.5	96.7203	49.62	5.57907	5.81648	0.210351	5.57277	136.17	50.7292	367.178	593.467
2020	12	BTH	394351	1665354	71	2.94028e+07	3301	4553	4576	1027	84.324	42.6	11.5338	13.2738	0.268786	6.56305	104.156	38.8301	453.09	731.605
2020	13	BTH	231457	920648	76	1.45441e+07	1560	2310	1275	775	89.5072	49.79	4.64411	5.19528	0.257594	7.32056	55.0626	20.5852	240.117	386.595
2020	14	YRD	6.78362e+06	7.64301e+06	1238	7.81666e+07	38701	22097	7601	31641	82.1245	33.2	841.327	6.36886	0.423835	1.26433	25.7	215.37	318.952	872.078
2020	15	YRD	2.10838e+06	3.29264e+06	823	70714044	14818	8807.5	9924	14277.5	89.5215	32.71	323.91	3.70116	0.29598	1.04367	66.2947	7.61698	751.544	1388.87
2020	16	YRD	1173349	5.574e+06	347	5.41592e+07	12370	9565.5	28153	20231	83.8547	42.25	193.788	25.0274	0.354419	2.0705	56.2918	5.74324	833.635	1540.44
2020	17	YRD	664612	3791257	273	4.3058e+07	7805	5420.47	19611	12107	89.5112	36.1	100.328	8.77077	0.75317	1.70065	34.5203	3.20929	720.529	1330.47
2020	18	YRD	2908267	12137948	478	6.12706e+07	20170	20096.5	50348	38158	98.56	44.81	413.883	5.6119	0.310576	2.04879	91.4898	8.07728	863.304	1596.38
2020	19	YRD	1855904	3.01653e+06	241	5.57366e+07	10036	5075	6179	13502	93.8349	57.14	72.3031	6.74581	0.281006	4.13632	40.9162	3.99126	542.987	1002.3
2020	20	YRD	701953	2.13881e+06	166	4.79535e+07	5953	4246	50388.5	10029	90.2993	50.49	21.4608	4.01	0.0514178	4.38416	25.0716	1.38084	372.575	688.242
2020	21	YRD	914370	1.6879e+06	179	4.22093e+07	6048	3575.5	9669	7216	94.5906	46.21	27.2594	3.12152	0.448686	1.92966	26.1568	2.247	579.675	1069.74
2020	22	YRD	380118	1867591	145	20001573	4220	4564	6013	5306	84.1195	46.76	85.7666	2.28539	0.291303	2.26506	17.9387	4.01699	708.255	1307.85
2020	23	YRD	1042916	2090476	143	4.07538e+07	5313	3947.5	7705	4475	88.0033	43.14	27.7758	5.89216	0.444365	2.85553	24.1133	2.07146	515.482	951.036
2020	24	YRD	2828660	4395621	648	6.86554e+07	16106	8459.5	8132	21980.5	88.582	55.8	345.531	5.5698	0.425717	1.45872	44.8103	49.5054	708.844	1501.05
2020	25	YRD	1544858	5.80947e+06	355	5.40012e+07	12409	9885.5	13413	15354.5	89.0878	57.57	171.889	7.25251	0.491381	2.04243	33.5535	38.5434	635.816	1345.86
2020	26	YRD	1036430	2.53811e+06	268	4.74957e+07	6871	3486.5	4613	4318	82.3755	47.16	61.9416	12.7501	-0.00492013	4.40953	18.3313	23.4988	318.936	675.285
2020	27	YRD	746136	4.19774e+06	135	3.42453e+07	5510	4894	11943	18987.5	90.7147	39.88	47.6405	13.5997	0.499371	1.12188	14.1073	17.6455	480.87	1018.06
2020	28	YRD	481749	2094924	125	1.94308e+07	3201	3809.5	15253	8033	89.8597	41.8	68.6324	8.30491	0.39762	1.80748	7.98453	10.6627	442.211	936.145
2020	29	YRD	1.09004e+06	3472237	242	3.33679e+07	6001	5948.5	7217	25805	78.7011	48.93	53.6725	10.3009	0.0359891	2.0948	18.3479	21.3443	554.696	1173.93
2020	30	YRD	782538	2.51294e+06	108	2.41797e+07	4704	3941.5	8444	7057.5	92.188	39.55	35.9666	9.4415	0.13077	4.43386	16.1682	15.1372	386.551	818.153
2020	31	YRD	183736	180374	67	1.62612e+07	1512	1794	1339	1398.5	82.6466	41.74	12.6198	9.39838	0.463413	1.98816	4.94209	5.41475	609.199	1290.47
2020	32	YRD	914646	2.13745e+06	143	2.86788e+07	5263	4180.5	5989	5109.5	90.7892	44.56	51.9703	8.16761	0.247368	4.45723	14.2818	17.7868	368.313	779.747
2020	33	YRD	1.77098e+06	1791716	481	7.10716e+07	10046	4525	10070	3277.5	67.9804	20.16	125.43	10.0634	0.475391	1.69421	124.954	113.864	1092.25	1570.1
2020	34	YRD	495898	1417413	183	3.84133e+07	3753	3397.5	11884	3686	89.0497	45.94	81.8324	8.53257	0.91275	2.08557	53.3757	48.7074	1006.64	1446.87
2020	35	YRD	275008	1.7386e+06	100	2.55656e+07	2187	4884	14923	9036.75	94.309	51.62	32.019	9.98929	1.348	2.6818	29.3238	26.7976	901.426	1295.44
2020	36	YRD	185830	751857	81	1.34469e+07	1004	2875	16720	3252.75	92.3116	52.75	12.6506	3.12	0.280817	1.92734	15.715	14.9232	832.128	1194.93
2020	37	YRD	383598	676089	130	2.05636e+07	2468	2337	5014	2659	22.3405	38.88	14.2153	5.86063	0.0858335	4.36262	29.6461	27.1675	457.826	657.78
2020	38	YRD	323623	1257346	92	2.38898e+07	3032	2073.5	6451	2360	81.6626	39.18	29.9281	10.8811	0.782317	4.41	28.9312	26.2562	483.533	694.871
2020	39	YRD	111234	543734	41	8.44074e+06	869	1414.5	9351	1989.25	93.1588	36.66	6.72161	4.9712	0.542537	3.14495	10.462	9.76177	561.517	806.854
2020	40	YRD	209392	922580	63	1.90968e+07	1607	1801.5	55705	2580.75	91.2618	43.72	14.7768	6.99047	0.792701	3.55721	20.8767	19.058	557.745	801.543
2020	41	MYR	1.21308e+06	1201119	297	5.96204e+07	5746	2934.5	5987	3865	85.1831	48.42	32.7302	6.22647	0.785173	1.04809	77.8937	101.007	758.6	1264.41
2020	42	MYR	153368	376436	101	1.04035e+07	957	2585	4959	2354.5	58.5845	52.08	2.80854	3.82847	0.209042	2.94295	14.656	19.2045	473.332	789.052
2020	43	MYR	166368	492203	52	1.51996e+07	963	1655	9937	534.5	88.4931	49.9	2.22033	7.73947	0.337539	5.93554	17.7293	23.0578	484.636	808.088
2020	44	MYR	406116	1.47382e+06	154	3.15753e+07	3241	3805.5	12479	8928.5	92.9931	47.84	2.81129	7.04063	0.870506	2.09723	37.2007	48.3958	400.102	667.346
2020	45	MYR	121144	769932	82	1.20199e+07	1001	1831.5	15695	2251	97.9323	41	2.17514	7.39482	0.380525	1.58367	18.1412	23.7354	819.732	1366.89
2020	46	MYR	152732	347875	55	7.74242e+06	983	981.5	2438	1044.5	84.6563	54.58	1.19599	10.7372	0.395298	3.06409	12.3493	16.061	557.828	929.977
2020	47	MYR	382699	702146	60	2.2405e+07	2168	1450.5	15726	3042.5	86.1202	45.63	2.06638	7.99457	0.67354	6.2343	26.1198	33.8801	274.961	458.602
2020	48	MYR	439665	1402621	88	2.39568e+07	2790	3528.5	22581	3464.5	81.3897	25.09	4.71395	6.75607	0.381973	7.09446	30.9729	40.6475	298.059	497.121
2020	49	MYR	335342	481251	102	1.62272e+07	1573	1901.5	5431	1901	76.6406	46.22	2.88961	6.45958	0.344385	4.33022	20.9709	27.5637	279.891	466.751
2020	50	MYR	402384	977777	103	2.37056e+07	2624	1855.5	13777	6291.5	91.9262	41.27	1.68988	9.59735	0.575103	8.74315	32.6274	42.2471	249.317	415.832
2020	51	MYR	2120975	2816650	812	5.50113e+07	15616	8130.5	12740	13053	76.427	38.48	237.304	3.93439	0.841711	1.2625	121.852	88.5577	889.788	1317.24
2020	52	MYR	299750	1.10106e+06	82	5.60183e+07	1641	2686.5	12905	3364	85.3342	54.96	4.16661	5.43212	0.137257	4.16377	13.2263	9.61575	424.318	628.296
2020	53	MYR	855614	1.76614e+06	179	2.40061e+07	4261	2643.5	12706	8084	85.3816	52.85	18.8829	7.74469	0.107966	2.31724	37.3972	27.1932	714.958	1057.97
2020	54	MYR	1080046	967696	206	3.65977e+07	4602	2507.5	5395	3948.5	85.7177	51.02	9.24757	6.51571	0.246845	2.9657	37.338	27.1477	522.17	772.746
2020	55	MYR	229590	548700	36	2.84196e+07	1005	1957.5	3783	1564.5	96.4924	44.27	1.73863	2.29989	0.35327	2.88859	8.23891	5.98572	596.363	882.554
2020	56	MYR	410287	743554	66	1.60961e+07	1906	2004	7927	2125	94.7589	49.99	2.35252	4.64354	0.254985	4.63067	15.558	11.307	416.869	616.86
2020	57	MYR	839637	880732	93	2.25474e+07	2194	2433.5	4771	3890.5	95.4707	46.59	6.7201	7.13963	0.235213	9.86753	16.2049	11.7751	256.952	380.341
2020	58	MYR	377229	743673	94	2.51565e+07	2369	2177	8558	2572	89.2087	39.5	5.85521	6.74576	0.0818778	5.7045	17.2396	12.5402	241.064	356.754
2020	59	MYR	789258	710900	59	2.58943e+07	2170	1974.5	3269	2396.25	69.8276	34.83	4.37178	7.50929	0.104114	12.2141	16.9802	12.3582	217.903	322.501
2020	60	MYR	207976	566972	73	2.27451e+07	1525	1966	3602	1718.5	66.5123	44.79	2.02901	7.13661	0.064101	4.29754	11.6042	8.42644	351.643	520.6
2020	61	MYR	1281472	1528854	484	4.92047e+07	12143	3297	2545	3714.5	92.89	40.16	158.122	6.75421	0.504761	0.9558	84.4336	74.346	568.699	1290.52
2020	62	MYR	414682	590668	155	6.04828e+07	3106	1705	7122	2025.5	81.1309	40.14	32.4998	4.82264	0.479983	3.04268	21.9914	19.4308	286.351	651.832
2020	63	MYR	340488	822537	80	2.7881e+07	2343	2741	11224	2398	60.705	44.67	16.4495	6.44797	0.640056	3.58529	16.4975	14.5766	300.273	679.4
2020	64	MYR	481284	870992	137	2.79237e+07	3509	2378.5	12620	2928.5	97.6242	32.23	7.8579	12.9691	0.41145	1.60572	25.5822	22.5493	177.218	400.491
2020	65	MYR	459875	853942	114	2.56658e+07	4002	2478	7485	6400.75	87.8384	39.13	9.1288	6.25017	0.158448	5.96102	27.8047	24.5082	252.122	573.078
2020	66	MYR	452988	572065	105	2.89061e+07	3750	1836.5	774	2060.5	75.3356	33.2	7.60556	8.6354	0.382946	7.74082	26.4097	23.2897	230.331	521.353
2020	67	MYR	257832	408273	87	1.03585e+07	1853	1328	2495	1796	93.3699	32.71	5.15067	4.82391	0.151283	6.04817	13.3117	11.7447	153.42	346.749
2020	68	MYR	292932	1.00786e+06	60	1.5148e+07	1680	3661	16844	2318.25	96.8574	42.25	2.57034	6.63412	0.335714	7.89117	12.6634	11.1463	165.017	374.261
2020	69	PRD	3744317	4.44464e+06	1324	4.03528e+07	25019	8059.5	3865	14019.5	82.0105	22.76	291.436	9.07265	0.268923	2.39023	72.4409	63.4892	159.093	608.423
2020	70	PRD	4910491	4.97228e+06	928	3.48604e+07	27670	3986	15198.5	6677.75	77.6691	36.1	1037.31	6.15173	0.267857	1.08152	76.6938	65.0973	186.687	713.646
2020	71	PRD	768400	1.0562e+06	153	4.69038e+07	3482	2039	3146	4212	88.632	44.81	55.8765	5.68625	0.896843	0.7425	8.90509	7.49346	149.213	570.136
2020	72	PRD	1.57484e+06	4448621	161	3.60241e+07	10816	6562	9793	15725.5	74.138	57.14	100.89	12.5418	0.03	4.4215	32.0806	28.0694	128.846	492.417
2020	73	PRD	616694	1.98846e+06	158	3.34568e+07	3201	4978	7204	9733.75	82.4142	45.06	20.2964	5.27155	0.00127839	3.1002	9.5957	8.1094	59.2424	226.378
2020	74	PRD	368651	1194116	130	1.4931e+07	2311	2927.5	17376	5900.5	58.5575	41.03	7.30958	2.11968	0.04	3.29565	7.8661	6.82609	57.2066	218.727
2020	75	PRD	978713	2.89629e+06	286	2.06469e+07	4221	3837	11531	6310	96.2472	50.49	36.9725	4.4455	0.283636	1.70345	12.5337	11.0379	79.3608	303.218
2020	76	PRD	2.64871e+06	5.91457e+06	1248	1.32998e+07	9650	7153	8432	20308	90.9248	46.21	111.344	1.9492	0.18	0.791844	26.6629	22.7212	91.3242	348.827
2020	77	PRD	763362	1.90735e+06	121.5	1.72323e+07	3152	2262.5	2508	6940	96.191	46.76	37.6915	2.12309	0.137263	3.03845	11.7123	10.3396	110.982	424.27
2020	78	CCQ	3.82811e+06	6655265	1515	9.67813e+07	25003	14589.5	115044	21653	83.894	43.14	144.682	7.94826	0.502508	2.46623	1436.92	908.745	1346.37	2024.02
2020	79	CCQ	6.31437e+06	3.02061e+06	950	1.55029e+08	17717	7042	6059	8600.5	76.3139	40.77	260.124	14.1379	0.08	2.15067	116.24	79.5304	431.357	623.972
2020	80	CCQ	203804	177004	128	6.47701e+07	1458	945.5	1311	959	90.0315	55.8	6.52939	9.10328	-0.0028571	2.11884	12.0797	8.27364	246.853	356.655
2020	81	CCQ	400501	517104	172	1.48478e+07	2157	1543.5	10309	4092.5	68.086	57.57	4.92343	4.03335	0.065313	1.2238	13.9564	9.54276	190.731	275.445
2020	82	CCQ	299388	837687	93	1.87015e+07	2404	885	5505	3536.5	66.2876	47.16	13.625	5.07797	-0.0028571	2.4999	17.3223	11.8697	275.345	397.607
2020	83	CCQ	473020	614238	163	1.63808e+07	3010	1469	4534	1675	82.6657	39.88	29.8896	8.99671	-0.0028571	2.59892	18.0929	12.3978	212.269	306.734
2020	84	CCQ	268907	226937	85	1.2036e+07	1403	852	1913	1157	78.7659	41.8	2.75843	5.14655	-0.0028571	4.30803	9.90425	6.78476	168.807	243.703
2020	85	CCQ	318702	512824	90	1.23597e+07	1466	1987.5	35203	1037.5	71.6287	48.93	2.25464	4.35939	-0.0028571	2.9586	12.3078	8.41821	192.02	277.367
2020	86	CCQ	239428	1.63766e+06	78	1.24101e+07	2003	2061	16564	4410.5	89.8205	39.55	5.01514	5.48537	-0.0028571	4.22848	13.7581	9.42312	238.918	345.134
2020	87	CCQ	437190	295158	153	1.86343e+07	2401	1104	9483	1067.5	92.1689	37.6	1.74657	3.96458	-0.0028571	3.32516	16.3234	11.1852	143.2	206.831
2020	88	CCQ	207870	843630	67	1.71474e+07	1424	1588	6859	1873.75	78.761	41.74	3.73012	6.756	-0.0028571	4.6296	10.4847	7.16778	206.083	297.661
2020	89	CCQ	384906	700111	152	1.50272e+07	2802	1895.5	12993	6243	86.4945	44.56	5.60158	6.01751	-0.0028571	3.70024	16.4499	11.2752	203.584	294.091
2020	90	CCQ	333337	448498	37	1.82622e+07	1301	1197	4598	889	96.1268	51.37	0.899798	8.10879	0.0222279	1.04453	10.3022	7.04863	184.151	266.114
2020	91	CCQ	530318	614028	88	1.81886e+07	2117	2047	1390	991.5	85.8452	20.16	1.50678	7.80946	-0.0028571	1.5214	13.9661	9.55992	144.166	208.347
2020	92	CCQ	119727	887072	41	1.29541e+07	755	610.5	3648	676	89.6221	45.94	3.06628	6.90028	-0.0028571	1.4568	5.22671	3.57662	195.429	282.24
2020	93	CCQ	175099	88018	51	1.00884e+07	808	850.5	1328	297	88.44	50.85	1.77619	5.51198	0.0103231	3.0541	8.9481	6.12026	208.606	301.667
